# Supplementary material for: Disorders of sex development expose transcriptional autonomy of genetic sex and androgen-programmed hormonal sex in human blood leukocytes
Source: BMC Genomics. 2009 Jul 1;10:292. doi: 10.1186/1471-2164-10-292 (PMC2713997; doi:10.1186/1471-2164-10-292)
Supplement: Additional file 2 — Text file to visualize data for Figure 1 together with additional files 3, 4 and 5 in TreeView [54]. [file 1471-2164-10-292-S2.txt]

CLID	NAME	GWEIGHT	N-006, 46XX, F	N-009, 46XX, F	N-012, 46XX, F	N-020, 46XX, F	N-021, 46XX, F	N-029, 46XX, F	N-031, 46XX, F	N-034, 46XX, F	N-036, 46XX, F	N-079, 46XX, F	N-003, 46XY, M	N-007, 46XY, M	N-008, 46XY, M	N-015, 46XY, M	N-016, 46XY, M	N-028, 46XY, M	N-035, 46XY, M	N-080, 46XY, M	N-104, 46XY, M	P-004, 46XY, 5RD, P4	P-017, 46XY, 17HSDIII, P2	P-018, 46XY, GD, F	P-019, 46XY, GD, F	P-027, 46XY, 17HSDIII, P2	P-032, 46XY, 5RD, F	P-033, 46XY, P450SCC, F	P-088, 45X0/46XY, MGD, P4	P-089, 46XY, GD, F	P-103, 46XX, CYP21-CAH, P4	P-105, 46XX, CYP21-CAH, P4	P-110, 46XY, nD, P4	P-112, 46XX, CYP21-CAH, P1	P-113, 46XY, CYP21-CAH, M	P-115, 46XY, nD, P1-2
EWEIGHT			1	1	1	1	1	1	1	1	1	1	1	1	1	1	1	1	1	1	1	1	1	1	1	1	1	1	1	1	1	1	1	1	1	1
IMAGE:2161750	|| Hs.592254 || || 84663 || CYorf15B || Chromosome Y open reading frame 15B || AI478789 || || IMAGE:2161750 || || 128953	1	-1.36	-1.52	-1.31	-1.59	-1.45	-1.73	-1.99	-1.84	-2.21	-1.64	4.4	3.76	3.92	3.01	4.14	3.63	3.21	4.4	3.05	4.08	3.65	3.55	3.59	4.38	3.55	4.07	3.44	4.59	-1.98	-1.71	3.8	-1.92	3.7	3.64
IMAGE:309449	|| Hs.282376 || || 6192 || RPS4Y1 || Ribosomal protein S4, Y-linked 1 || N99061::W30722 || || IMAGE:309449 || || 26227	1	-1.61	-1.21	-1.77	-0.7	-0.47	-1.84	-3.01	-1.35	-2.28	-0.4	2.96	2.66	2.84	1.93	2.43	2.53	2.29	2.54	0.28	2.63	2.38	2.38	2.45	2.13	2.16	2.87	2.68	1.63	-1.46	-1.36	0.68	-0.88	1.92	2.32
IMAGE:826973	|| Hs.165856 || || 8287 || USP9Y || **Ubiquitin specific peptidase 9, Y-linked (fat facets-like, Drosophila) || AA521367 || || IMAGE:826973 || || 63770	1	-1.39	-2	-1.73	-1.62	-1.64		-1.8	-2.33	-2.07	-1.71	0.89	0.02	1.21	0.75	0.78	0.99	1.34	1.47	-0.46	1.39	0.81	0.34	0.65	1.46	0.63	1.66	1.25	0.5	-2.3	-2.11	0.53	-1.9	0.21	1.6
IMAGE:782679	|| Hs.99120 || || 8653 || DDX3Y || DEAD (Asp-Glu-Ala-Asp) box polypeptide 3, Y-linked || AA447588::AA448087 || || IMAGE:782679 || || 24385	1	-2.3	-2.23	-1.49	-1.49	-1.53	-1.69	-1.04	-1.98	-1.53	-1.65	0.93	0.21		-0.31	0.61	-0.43	-0.25	0.69	-0.17	-0.01	0.4	-0.49	0.21	-0.22	-0.84	0.44	-0.07	-0.85	-2.41	-1.99		-1.39	0	-0.14
IMAGE:321885	|| Hs.99120 || || 8653 || DDX3Y || DEAD (Asp-Glu-Ala-Asp) box polypeptide 3, Y-linked || W37634::W37633 || || IMAGE:321885 || || 58903	1		-0.61	-1.01	-0.45	-0.64	-1.86	-2.18	-1.26	-1.73	-0.7	2.91	2.29	2.59	2.3	1.04	1.83	1.78	2.25	-0.17	2.75	1.74	0.95	1.33	1.62	1.38	3.44	1.16	0.86	-1.78	-2.16	0.31	-1.31	0.27	1.66
IMAGE:624429	|| Hs.165856 || || 8287 || USP9Y || **Ubiquitin specific peptidase 9, Y-linked (fat facets-like, Drosophila) || AA182680::AA187805 || || IMAGE:624429 || || 96104	1	-1.17		-1.47	-0.79	-1.16	-1.16	-0.93	-1.64	-1.5	-0.6	0.14	0.84	0.44	0.29	0.58	0.73		1.01	-0.05	1.17	0.5	-0.05	0.15	0.9	0.22	0.41	0.76	-0.04	-1.43	-1.21	0.93	-1.2	-0.07	0.52
IMAGE:305122	|| Hs.461178 || || 9086 || EIF1AY || Eukaryotic translation initiation factor 1A, Y-linked || N92611::W39130 || || IMAGE:305122 || || 58703	1			-1.01	-0.98	-0.63	-2.49	-2.41	-1.12	-1.25	-0.61	1.76	1.69			1.09	0.48	1.18	1.4	-0.32	3.5	1.65	1.34	1.32	0.41	1.23	1.55	0.96	1.16	-2.13	-1.56		-1.47	0.81	1.02
IMAGE:286490	|| Hs.525781 || || 161742 || SPRED1 || Sprouty-related, EVH1 domain containing 1 || N67355 || || IMAGE:286490 || || 12702	1	-1.02	-0.42		-0.92	-1.17	-0.95	-0.69	-1.67	-0.58	-0.44	-0.47	0.71				1.95	0.43	0.44	0.83	0.38	-1.33	-0.81	-0.92	-0.49	-1.25	0.48		-0.81	-0.02	0.49	2.39	-0.17	-0.07
IMAGE:2472002	|| Hs.226117 || || 3005 || H1F0 || H1 histone family, member 0 || AI949511 || || IMAGE:2472002 || || 73649	1	-3.08	-3.17	-3.1	-3.33	-3.84	-3.68	-2.94	-2.55		-3.12	-2.44	-2.12	-1.14	-0.85	-2.18	-2.57	-2.23	-1.87	-2.86	-1.57	-2.98	-2.8	-2.9	-3.85	-3.45	-3.4	-3.06	-2.02	-3.34	-3.78	-2.14	-3.83	-3.21	-2.96
IMAGE:2029116	|| Hs.222282 || || 55610 || FLJ20097 || Hypothetical protein LOC55610, isoform b || AI253087::AI793238::AI793062 || || IMAGE:2029116 || || 28373	1	-2.31	-2.16	-2.22	-2.4	-2.44	-2.54	-1.93	-2.71	-2.12	-1.89	-1.91	-1.41	-1.15	-1.36	-1.68	-1.42	-2.03	-1.76	-1.58	-0.93	-2.34	-2.41	-2.93	-3.11	-2.31	-2.18	-1.58	-2.43	-0.53			-0.92	-2.4
IMAGE:510608	|| || || || || || AA099408::AA101867 || || IMAGE:510608 || || 115449	1	-3.44	-4.37	-3.94	-4.06	-4.13	-4.11	-1.95	-3.83	-3.23	-3.96		-2.69	-1.88	-2.75		-2.53	-2.27	-1.6	-1.16	-1.83	-3.97	-3.13	-3.43	-3.77	-3.42	-3.62		-3.25	-2.97	-3.39	-0.08	-3.07	-2.95	-4.17
IMAGE:857652	|| Hs.635690 || || || || Transcribed locus || AA633751 || || IMAGE:857652 || || 85201	1	-2.15		-1.94	-2.23	-1.26	-1.48	-1.41	-1.89	-1.58		-1.36	-1.46		-0.82	-0.44	-0.06	-0.64	-0.82	-0.62	0.12	-2.07	-1.39	-1.3	-2.09	-1.7	-1.51	-1.95	-1.55	-0.77	-1.4	1.03	-1.16	-1.08	-1.73
IMAGE:428782	|| || || || || || AA005230 || || IMAGE:428782 || || 86873	1	-4.86	-4.75	-4.22	-5.02	-5.53	-5.03	-4.73	-4.6	-5.57	-4.43	-3.95	-4.39	-3.67	-3.94	-4.41	-4.22	-3.67	-3.99	-4.26	-3.91	-6.05	-5.01	-6.11	-5.68	-4.11	-4.04	-4.69	-4.27	-4.11	-5.72	-4.08	-4	-5.26	-4.11
IMAGE:626908	|| Hs.598563 || || || || Transcribed locus || AA191404::AA190461 || || IMAGE:626908 || || 58530	1			-1.4	-1.47	-1.92	-0.49	0.1	-1.81	-1.55	-1.14	-0.87	1.08			0.16	0.4	0.43	-0.15	0.4	1.83	-2.32	-1.27	-1.26	-0.53	-1.78	-0.48		-0.72	0.57	0.9	2.14	0.72	-0.68	0.08
IMAGE:109863	|| Hs.531561 || || 2013 || EMP2 || Epithelial membrane protein 2 || T88721::T84249 || || IMAGE:109863 || || 95141	1	-4.83	-6.98	-5.85	-5.41	-6.62	-4.33	-4.17	-6.67	-5.76	-5.63	-4.68	-2.07		-1.39	-4.68	-4.35	-4.08		-4.36	-1.53	-6.34	-5.87	-6.18	-6.45	-5.69	-5.46	-7.27	-5.72	-4.59	-5.25	-3.09	-6.36	-1.65	-4.62
IMAGE:625740	|| Hs.85603 || || 84668 || DRCTNNB1A || Down-regulated by Ctnnb1, a || AA188347::AA186951 || || IMAGE:625740 || || 123991	1	-1.7		-2.03	-2.25	-2.44	-2.09	-1.74	-2.36	-1.88	-1.44	-1.81	1.66			-1.24	-0.12	-1.23	-1.41	0.26	0.67	-2.09	-2.06	-2	-2.36	-1.93	-1.92	-2.19	-1.34	-0.7	-0.66	0.43	-0.58	-0.9	-1.06
IMAGE:564898	|| Hs.478289 || || 22871 || NLGN1 || Neuroligin 1 || AA129318::AA129381 || || IMAGE:564898 || || 20538	1			-1.42	-1.95	-2.39	-2	-0.32	-1.7	-0.98	-1.13	-0.96				-1.64	0.76	-0.26	1.77	0.77	2.49	-2.95	-1.52	-2.48	-0.18	-1.46	-0.34	-2.94	-1.26	0.15	-0.13	2.34	0.48	-0.5
IMAGE:565321	|| Hs.148609 || || 90025 || C6orf157 || Chromosome 6 open reading frame 157 || AA136213::AA136385 || || IMAGE:565321 || || 114964	1	-0.18	-0.26	-0.42	0.01	0.05	0.09	0.64	-0.31	0.35	0.14		1.26			0.79	1.08	0.79	1.61	1.26	1.17	-0.23	0.11	-0.02	-0.66	0.02	0.06		0.08	0.86		2.17		-0.12	1.39
IMAGE:970649	|| Hs.55028 || || 55839 || CENPN || CDNA clone IMAGE:6043059::Centromere protein N || AA774724 || || IMAGE:970649 || || 74902	1	-2.97		-2.27	-2.58	-2.26	-1.91	-1.95	-3.03	-1.28	-3.47	-0.94	-1.97			-0.16	-1.72	-0.49	-1.29	-0.88	-1.32	-3.32	-2.6	-1.62	-2.66	-2.25	-0.69	-0.99	-1.29	-1.04	-1.34	0.51	-1.03	-0.79	-0.91
IMAGE:490995	|| Hs.477866 || || 5352 || PLOD2 || Procollagen-lysine, 2-oxoglutarate 5-dioxygenase 2 || AA136707 || || IMAGE:490995 || || 21732	1	-4.99	-5.19	-4.87	-6.43	-7.91	-5.23	-4.47	-5.5	-5.59	-6.5	-3.81	-4.84	-4.73	-3.4	-5.32	-3.81	-4.39	-4.01	-3	-1.62	-7.15	-5.25	-5.62	-6.07	-4.96	-6.62	-6.53	-5.25	-3.55	-3.42		-3.63	-4.24	-4.38
IMAGE:120162	|| Hs.556122 || || || || Clone IMAGE:120162 mRNA sequence || T95274::T95273 || || IMAGE:120162 || || 116671	1	-2.04		-2.55	-4.91	-4.01	-3.8	-2.41	-4.09	-3.65	-4.58		-0.14			-2.24	-2.3	-2.83	-2.68	-1.89	0.88	-4.55	-2.94	-3.11	-4.31	-3.77	-3.76	-6.13	-3.65	-1.93	-2.24	-1.71	-2.21	-2.73
IMAGE:813823	|| Hs.406475 || || 4060 || LUM || Lumican || AA447781::AA453712 || || IMAGE:813823 || || 104270	1	-4.11	-4.8	-5.3	-5.77	-5.77	-5.36	-4.41	-5.51	-5.36	-4.92	-3.14	-4.21	-4.09	-2.95	-5.27	-4.66	-3.94	-4.12	-3.3	-3.09	-5.55	-5.11	-5.88	-6.04	-5.32	-5	-6.49	-4.71	-4.36	-5.05	-2.92	-3.82	-3.82	-3.33
IMAGE:1473995	|| Hs.632474 || || 647219 || LOC647219 || **Similar to Achaete-scute homolog 3 (bHLH transcriptional regulator Sgn-1) (Mash-3) || AA936942::AI733025::AI791516 || || IMAGE:1473995 || || 107441	1			-4.31	-4.59	-5.52	-4.21	-2.9	-4.28	-3.79	-2.83	-2.97				-3.55	-2.33	-1.87	-2.87	-2.37		-5.07	-3.8	-4.66	-4.76	-4.15	-3.21	-4.68	-3.58	-3.01	-4.35	0.5	-3.67	-3.29	-2.86
IMAGE:119882	|| Hs.546255 || || 2266 || FGG || Fibrinogen gamma chain || T94279::T94626 || || IMAGE:119882 || || 56631	1			-3.38	-3.98	-3.76	-3.83	-3.09	-3.6	-3.85	-2.52	-3.67				-2.57	-2.53	-2.82	-2.66	-2.56	2.11	-4.2	-3.51	-4.26	-3.69	-3.66	-3.31	-2.88	-3.18	-2.7	-2.32	-0.44	-2.41	-2.92	-2.57
IMAGE:1609752	|| Hs.110675 || || 10452 || TOMM40 || Translocase of outer mitochondrial membrane 40 homolog (yeast) || AA991590 || || IMAGE:1609752 || || 21723	1	-5.2	-7.66	-6.71	-6.22	-7.66	-6.5	-5.85	-6.09	-6.14	-5.92	-5.05	-4.05	-4.76	-2.56	-5.1	-6.24	-5.73	-4.77	-5.54	-2.56	-6.64	-5.69	-6.68	-7.58	-5.32	-11.84	-8.48	-5.61	-5.86	-6.49	-5.41	-5.91	-5.17	-5.61
IMAGE:340657	|| Hs.520187 || || 29920 || PYCR2 || Pyrroline-5-carboxylate reductase family, member 2 || W56771 || || IMAGE:340657 || || 134292	1	-3.61	-2.13	-3.49	-3.19	-3.91	-3.6	-2.89	-3.5	-3.56	-2.06	-2.77	-0.45	-0.81	-1.48		-2.46	-2.12	-2.28	-2.13	-3.54	-3.7	-2.46	-3.31	-3.21	-3.41	-3.15	-4.95	-2.81	-2.07	-2.6	-2.81	-2.65	-2.52	-3.42
IMAGE:138991	|| Hs.233240 || || 1293 || COL6A3 || Collagen, type VI, alpha 3 || R62603::R62651 || || IMAGE:138991 || || 125431	1	-3.69	-5.56	-3.48	-5.5	-4.63	-4.11	-3.65	-4.58	-4.35	-3.91	-3.48	-1.2	-0.62	-1.75	-3.18	-3.18	-4.28	-3.62	-3.23	-3.09	-4.35	-4.2	-4.38	-4.7	-3.47	-3.95	-4.21	-4.6	-3.55	-4.03	-3.74	-3.62	-3.37	-3.48
IMAGE:310138	|| Hs.484423 || || 2295 || FOXF2 || Forkhead box F2 || N98485::W24258 || || IMAGE:310138 || || 107739	1	-1.79		-2.96		-3.1	-3.79	-2.66	-2.06	-3.35	-2.74	-2.3					-1.81	-2.36	-2.14	-1.1	0.99	-3.98	-2.98	-3.34	-5.8	-3.59	-3.27	-5.83	-2.77	-1.77	-2.36	-0.33	-3.28	-2.26	-2.25
IMAGE:823886	|| Hs.372123 || || 81565 || NDEL1 || NudE nuclear distribution gene E homolog like 1 (A. nidulans) || AA490477::AA490700 || || IMAGE:823886 || || 122818	1	-3.7	-3.25	-3.61	-4.49	-4.11	-3.92	-3.42	-3.9	-3.49	-2.43	-3.24	-1.85	-1.84	-2.16	-3.32	-2.57	-3.09	-3.01	-2.7	-3.97	-3.69	-3.41	-4.04	-3.93	-2.95	-3.65	-4.14	-3.77	-3.2	-3	-2.62	-2.7	-2.83	-4.2
IMAGE:727526	|| Hs.75573 || || 1062 || CENPE || Centromere protein E, 312kDa || AA411850::AA402431 || || IMAGE:727526 || || 128598	1	-3.16	-4.24	-3.43	-3.61	-4.78	-3.52	-3.46	-3.77	-4.12	-3.76	-2.9	-3.17	-1.6		-3.54	-3.04	-2.99	-3.49	-2.44	0.07	-4.02	-3.7	-3.94	-4.39	-3.48	-2.81	-3.06	-3.32	-1.83	-2.25	-1.26	-2.14	-1.87	-2.04
IMAGE:1475659	|| Hs.75799 || || 5652 || PRSS8 || Protease, serine, 8 (prostasin) || AA872020 || || IMAGE:1475659 || || 106466	1	-3.75	-4.89	-3.04	-3.08	-3.07	-3.58	-2.72	-4.14	-3.3	-2.84	-3.06	-2.85		-2.26		-2.38	-2.42	-2.36	-1.59	-0.81	-2.94	-2.8	-3.33	-3.3	-2.83	-3.75		-2.44	-2.82	-3.75	-1.36	-2.08	-2.73	-3.11
IMAGE:52930	|| Hs.509343 || || 10979 || PLEKHC1 || Pleckstrin homology domain containing, family C (with FERM domain) member 1 || H29253::H29252 || || IMAGE:52930 || || 26944	1	-6.81	-2.8	-6.35	-6.84	-7.03	-4.78	-3.8	-5.47	-4.63	-5.31	-6.5	-3.09	-1.96	-2.07	-2.31	-3.31	-2.81	-4.34	-3.21	-3.91	-9.77	-5.06		-5.18	-5.45	-5.14		-5.42	-2.5	-3.31	-1.34	-2.95	-5.19	-3.79
IMAGE:181541	|| Hs.234074 || || 92737 || DNER || Delta-notch-like EGF repeat-containing transmembrane || H28681::H39690 || || IMAGE:181541 || || 103659	1			-4.46	-6.12	-4.57	-3.64	-2.57	-4.02	-3.99	-4.49	-3.81				-2.75	-2.73	-2.44	-4.03	-1.73	-0.64	-4.1	-3.62	-7.3	-4.5	-3.01	-3.71		-3.35	-2.86	-2.84	-1.38	-2.41	-3.4	-3.13
IMAGE:633045	|| Hs.436040 || || 1012 || CDH13 || Cadherin 13, H-cadherin (heart) || AA161471::AA160651 || || IMAGE:633045 || || 115954	1	-3.82	-6.52	-3.38	-3.71	-4.18	-4.43	-3.23	-4.6	-4.16	-3.2		-1.93		-3.1	-2.32	-3.22	-3.29	-2.58	-1.22	-3.19	-5.11	-3.52	-3.89	-5.06	-4.43	-4.53	-4.38	-3.02	-1.84	-2.23	-0.18	-2.06	-2.31	-1.47
IMAGE:139009	|| Hs.203717 || || 2335 || FN1 || Fibronectin 1 || R62612::R62662 || || IMAGE:139009 || || 26582	1	-4.57	-5.46	-5.97	-7.93		-7.67	-6.77	-6.82	-7.86		-5.85	-4.54	-2.99	-2.37	-2.42	-6.14	-6.42	-5.38	-5.22	-2.74	-8.48	-7.71	-8.36			-6.98	-8.31	-3.84	-5.71	-5.93	-3.88	-4.63	-6.43	-6.64
IMAGE:139009	|| Hs.203717 || || 2335 || FN1 || Fibronectin 1 || R62612::R62662 || || IMAGE:139009 || || 26582	1	-7.43	-9.39	-8.49	-7.63			-6.33		-7.29	-6.22	-7.22	-7.53	-3.03	-6.08		-8.43	-6.1	-6.47	-5.21	-2.89	-7.58	-7.32			-6.48		-7.74	-7.62	-6.26	-6.01	-5.74	-5.52	-6.84	-8.69
IMAGE:1901000	|| Hs.153408 || || || || Transcribed locus, strongly similar to XP_498510.1 PREDICTED: hypothetical protein XP_498510 [Homo sapiens] || AI302849 || || IMAGE:1901000 || || 20848	1	-3.54	-4.22	-3.48	-4.95	-3.91	-3.36	-2.33	-4.03	-3.29	-4.39	-4.22	-2.64	-1.96			-1.28	-2.27		-1.27	0.51		-2.91	-3.04	-5.02	-4	-7.27		-3.78	-0.61	-3.1	-0.41	-0.91	-2.27
IMAGE:83297	|| Hs.591863 || || 8323 || FZD6 || Frizzled homolog 6 (Drosophila) || T68333::T68405 || || IMAGE:83297 || || 124402	1	-1.88		-1.85	-3.14	-2.71	-2.08	-2.71	-2.61	-2.37	-1.41	-1.42	-0.27		-0.07	-1.83	-1.76	-2.17	-1.44	-0.7	-0.87	-2.81	-2.3	-2.5	-2.33	-2.35	-2.16	-3.67	-2.47	-1.63	-1.46	-0.36	-1.27	-1.98	-2.04
IMAGE:1030498	|| Hs.513617 || || 4313 || MMP2 || Matrix metallopeptidase 2 (gelatinase A, 72kDa gelatinase, 72kDa type IV collagenase) || AA555166::AI791715 || || IMAGE:1030498 || || 102998	1	-4.28	-3.08	-3.9	-4.33	-4.49	-4.56	-3.29	-3.89	-4.12	-3.49	-2.63	-3.34	-3.3	-3.67	-1.88	-3.62	-3.33	-2.64	-2.64	-4.33	-4.18	-3.56	-4.91	-4.54	-4.06	-2.02	-3.26	-3.08	-3.27	-3.56	-1.89	-3.22	-3.55	-3.15
IMAGE:1893670	|| Hs.603516 || || || || Transcribed locus || AI280215 || || IMAGE:1893670 || || 93550	1	-2.72		-4.2	-4.15	-4.04	-3.1	-2.73	-3.79	-4.37	-2.99	-3.09	-2.09				-3.03	-2.19	-3	-1.42	-0.99	-4.73	-2.87	-4.23	-4.71	-3.38	-3.33	-3.65	-2.22	-1.26	-1.64	-0.86	-1.41	-2.25
IMAGE:259884	|| Hs.318894 || || 57211 || GPR126 || G protein-coupled receptor 126 || N32904::N42045 || || IMAGE:259884 || || 126124	1	-4.26	-5.84	-4.19	-5.43	-5.37	-4.94	-4.68	-5.04	-5.56	-4.26	-4.27	-1.7	-3.31	-1.45	-3.9		-4.79	-4	-4.12	-3.02	-5.66	-5.55	-5.24	-6.07	-5.37	-4.75		-6.03	-2.64	-3.76	-2.49	-3.18	-3.84	-3.59
IMAGE:594120	|| Hs.8364 || || 5166 || PDK4 || Pyruvate dehydrogenase kinase, isozyme 4 || AA169469 || || IMAGE:594120 || || 123610	1	-1.1		-1.29	-0.95	-2.74	-2.18	-0.8	-1.64	-1.89	-0.23		1.57			-0.78	0.18	-1.1	-0.38	0.81	-0.13	-1.57	-1.99	-1.64	-0.88	-1.81	-1.68		-1.28	0.49	0.93	1.3	-0.17	0.11	-0.44
IMAGE:566498	|| Hs.440544 || || 25932 || CLIC4 || Chloride intracellular channel 4 || AA151945::AI732556::AA149836::AI733847 || || IMAGE:566498 || || 30611	1			-0.27	-0.72	-1.4	-0.56	-0.2	-0.79	-0.58		-0.02				0.27	0.6	0.28	-0.27	1.59		-1.67	-0.34	-0.49	-0.43	-0.7	-0.77		0.04	1.14	1.18	1.5	1.2	0.28	0.19
IMAGE:566498	|| Hs.440544 || || 25932 || CLIC4 || Chloride intracellular channel 4 || AA151945::AI732556::AA149836::AI733847 || || IMAGE:566498 || || 30611	1	-1.52		-0.62		-0.62		-0.31	-0.91	-0.4	-0.06	-0.36					0.93	0.63	0.47	0.82	1.01		0.1	0.14	-1.65	-0.29	0.02		0.27	1.23	0.86	2.73	0.77	0.36
IMAGE:844552	|| Hs.102746 || || || || Transcribed locus, strongly similar to XP_526429.1 PREDICTED: ATPase family homolog up-regulated in senescence cells [Pan troglodytes] || AI791156::AA626456::AI734210 || || IMAGE:844552 || || 72504	1	-0.08		0.3	0.27	0.24	0.93	0.9	0.12	0.52	-0.06	2.81	1.94			1.07	0.86	0.54	1.01	1.77	2.14	0.58	0.26	0.9	-0.09	-0.26	0.42	0.38	1.62	1.98	1.19	2.31	2.19	1.2	0.8
IMAGE:838155	|| Hs.379191 || || 79966 || SCD5 || **Stearoyl-CoA desaturase 5 || AA457374::AA457423 || || IMAGE:838155 || || 70830	1	-0.21		-0.65	-0.62	-0.56	0.01	-0.18	-0.11	-0.71	-0.05	-0.13	-0.19			0.53	0.26	0.47	0.29	0.8	0.76	-1.16	-0.49	-0.09	-0.44	-0.74	-0.18	-1.82	0.23	0.23	0.76	1.84	0.24	-0.09
IMAGE:2239016	|| Hs.113876 || || 7468 || WHSC1 || Wolf-Hirschhorn syndrome candidate 1 || AI635529 || || IMAGE:2239016 || || 20141	1	-1.89	-2.24	-2.15	-2.2		-2.19	-1.77	-2.07	-2.4	-2.44	-1.83	-1.24	-1.55			-1.41	-1.93		-1.31	0.59	-3.7	-2.82	-2.42	-2.71	-1.76	-2.29	-3.78	-2.56	-1.44	-1.17		-2.5	-3.37
IMAGE:81229	|| Hs.531561 || || 2013 || EMP2 || Epithelial membrane protein 2 || T57082::T57153 || || IMAGE:81229 || || 70408	1	-2.32		-3.19	-3.78	-3.25	-2.02	-1.72	-2.96	-2.87	-3.12	-2.25	-2.18				-1.23	-0.86	-2.27	-1.14	-2.08	-4.16	-3.14	-3.26	-1.85	-3.26	-1.5	-3.77	-2.38	-1.94	-1.4	1.27	-1.55	-2.1	-1.42
IMAGE:286450	|| Hs.23862 || || 55331 || PHCA || Phytoceramidase, alkaline || N67336 || || IMAGE:286450 || || 16453	1	0.42	0.16	1.47		0.52	0.28	1.18	0.91	0.6	1.03	1.25	1.3	1.46	1.35	1.84	1.25	1.14	1.33	1.78	1.66	0.67	0.49	1.35	0.43	0.27	0.98	0.84	1.58	1.05	1.46		0.39	1.24	1.32
IMAGE:1394099	|| Hs.315167 || || 79075 || DCC1 || Defective in sister chromatid cohesion homolog 1 (S. cerevisiae) || AA843451 || || IMAGE:1394099 || || 29714	1	-4.2	-4.38	-3.16	-2.31	-4.91	-3.57	-2.31	-3.97	-3.9	-4.09	-2.74	-4.12	-2.1	-1.45	-1.85	-2.38	-2.89	-2.63	-2.02	-1.94	-3.11	-4.6	-3.46	-5.81	-3.68	-3.16	-3.51	-3.52	-2.47	-1.95		-2.27	-3.03	-2.1
IMAGE:62416	|| Hs.573831 || || || || Transcribed locus, moderately similar to XP_521389.1 PREDICTED: similar to UTY [Pan troglodytes] || AI821287::T41235::AI820996::T40385 || || IMAGE:62416 || || 124797	1	-0.54	0.19	0.23	-0.39	-0.19	-0.1	0.08	-0.46	0.03	-0.04	0.35	0.99			0.09	1.05	0.75	0.06	1.78	-0.74	-0.22	-0.1	0.69	-0.58	-0.67	0.05	-0.52	0.22	0.06	-0.38	1.95	-0.09	0.03	0.6
IMAGE:242840	|| Hs.44235 || || 57213 || C13orf1 || Chromosome 13 open reading frame 1 || H94063::H94136 || || IMAGE:242840 || || 108840	1	-1.23	-1.06	-1.36	-1.86	-1.27	-1.26	-1.17	-1.72	-1.42	-1.38	-1.01	-0.73	-0.5		-0.9	-1.43	-0.69	-1.01	-0.23	0.13	-1.54	-1.34	-1.85	-1.9	-2.13	-1.55	-2.02	-1	-0.84	-0.89	-0.58	-1.15
IMAGE:744800	|| Hs.19718 || || 10076 || PTPRU || Protein tyrosine phosphatase, receptor type, U || AA644448 || || IMAGE:744800 || || 108070	1			-1.65	-4.41	-4.18	-3.72	-2.4	-3.31	-2.9	-2.86	-2.41					-1.95	-2.17	-3.04	-1.34	1.44	-4.07	-3.58	-4.11	-5.06	-3.22	-3.07	-3.81	-3.1	-2.92	-4.33	-1.09	-2.48	-2.44	-2.58
IMAGE:285859	|| Hs.509916 || || 79697 || C14orf169 || Chromosome 14 open reading frame 169 || N64168 || || IMAGE:285859 || || 11807	1	1.34	1.08	0.8			0.92	1.19	0.79	1.31	0.92	2.01	1.11	1.29		1.32	2.17	2.57	1.64	2.22	0.69	1.13	1.07	1.68	1.12	0.8	1.81	0.75	0.81	1.16	1.2	3.26	0.95	1.12	0.77
IMAGE:248849	|| Hs.529023 || || 55205 || ZNF532 || Zinc finger protein 532 || H80749::H80748 || || IMAGE:248849 || || 22285	1			-1.91	-1.86	-2.39	-2.19	-1.84	-1.66	-2.19	-0.93	-1.53		0.54		-0.99	-1.1	-1.57		1.01	1.22	-2.23	-1.1	-1.94	-2.21	-2.4	-2.76	-1.72	-1.15	0.59	0.21	0.02	0.56	-0.47	-0.81
IMAGE:525926	|| Hs.224607 || || 6382 || SDC1 || Syndecan 1 || AA074511::AA100094 || || IMAGE:525926 || || 21335	1	-4.32	-4.75	-2.56	-3.37	-3.59	-2.37	-1.36	-2.53	-2.01	-2.6	-2.17	-1.52	-2.96	-2.32	-2.08	-0.02	-1.04	-1.24	-0.56	-1.27	-2.95	-2.18	-2.97	-2.1	-2.33	-1.69	-3.5	-2.16	-1.57	-1.04	0.56	-1.45	-2.04	-2.82
IMAGE:280699	|| Hs.563491 || || 54749 || EPDR1 || **Ependymin related protein 1 (zebrafish) || N47445::N47444 || || IMAGE:280699 || || 19619	1	-3.13	-2.93	-2.56	-4.86	-3.62	-4.04	-2.8	-3.68	-4.35	-2.94	-2.78	-2.1			-2.54	-2.18	-3.55	-2.26	-1.71	-0.79	-3.61	-2.79	-3.23	-4.4	-2.64	-3.99	-2.33	-2.71	-2.35	-2.52	-2.44	-2.66	-2.55	-3.9
IMAGE:549221	|| Hs.365706 || || 4256 || MGP || Matrix Gla protein || AA081092::AA081250 || || IMAGE:549221 || || 94791	1	-2.49	-2.56	-3.21	-2.83	-3.58	-2.95	-2.17	-3.52	-3.32	-2.61	-2.83	-1.85	-0.9	-1.92	-2.55	-2.01	-2.15	-2.62	-2.07	-2.21	-3.48	-3.03	-3.7	-3.78	-3.74	-3.02	-3.6	-2.56	-2.12	-2.09	-0.21	-2.42	-2.44	-1.99
IMAGE:594226	|| || || || || || AA169535 || || IMAGE:594226 || || 98459	1	0.76	1.78	0.78		0.98	1.6	1.37	0.67	1.61	1.01	2.27	2.22	1.08		2.82	2.56	2.53	1.23	2.45	2.1	0.76	0.63	2.19	0.53	1.32	0.76	2.12	1.29	1.62	1.71	3.13	1.87	1.91	1.29
IMAGE:758088	|| Hs.490203 || || 800 || CALD1 || Caldesmon 1 || AA426421::AA437143 || || IMAGE:758088 || || 29980	1	-5.03	-4.16	-2.77	-3.28	-3.69	-4.69	-3.41	-4.25	-6.99	-3.73	-1.9	-4.15	-3.2	-2.07	-3.74	-2.95	-2.31	-2.7	-1.89	-2.77	-4.13	-2.38	-3.71	-4.82	-4.45	-2.59	-4.15	-3.67	-3.88	-2.55	-1.8	-3.46	-3.52	-2.74
IMAGE:1591076	|| Hs.513057 || || 3843 || RANBP5 || RAN binding protein 5 || AA977439::AI733456::AI791757 || || IMAGE:1591076 || || 81289	1	-1.73		-1.86	-2.2	-2.46	-0.89	-1.19	-1.68	-2.26	-1.78	-1.67	-0.73			-0.72	-0.91	-0.51	-1.33	-0.67	-1.04	-2.77	-2.02	-2.08	-1.29	-2.39	-1.41	-1.83	-2.17	-0.47	-0.25	0.59	-0.41	-1.29	-0.79
IMAGE:1879640	|| Hs.643584 || || 285313 || IGSF10 || Immunoglobulin superfamily, member 10 || AI288214 || || IMAGE:1879640 || || 95128	1	-4		-4.77	-7.4	-6.24	-3.83	-4.38	-5.44	-5.12	-4.03	-4.4	-1.06				-4.12	-2.34	-4.41	-1.91	-1.42	-8.22	-4.81	-5.55	-7.03	-0.57	-4.73		-4.45	-1.43	-3.23	-0.9	-1.67	-2.86
IMAGE:594438	|| Hs.594219 || || || || CDNA clone IMAGE:5391675 || AA164543::AA165085 || || IMAGE:594438 || || 27249	1		0.56	-0.35	-0.02	-0.99	-0.27	0.39	-0.91	-0.82	-0.59	-0.36	0.38			-0.09	1.29	0.88	0.82	1.11	1.24	-1.06	-0.95	-0.51	0.26	-0.98	0.18	-0.66	-0.6	0.75	1.32	2.71	0.67	-0.22	0.07
IMAGE:855390	|| Hs.444118 || || 4175 || MCM6 || MCM6 minichromosome maintenance deficient 6 (MIS5 homolog, S. pombe) (S. cerevisiae) || AA663995 || || IMAGE:855390 || || 86875	1	-2.03		-1.55	-1.94	-2.22	-2.61	-2.11	-2.94	-2.49	-1.09	-0.85				-1.07	-1.83	-1.54	-1.23	-1.53	0.66	-2.59	-2.22	-1.21	-2.19	-2.18	-2.05	-1.17	-1.14	-1.52	-1.56	-0.74	-1.58	-1.1	-1.49
IMAGE:838611	|| Hs.522555 || || 347 || APOD || Apolipoprotein D || AA456975::AA457084 || || IMAGE:838611 || || 22428	1	-1.94	-2.48	-2.46	-2.31	-2.33	-2.7	-2.28	-2.44	-2.71	-5.24	-2.24	-1.53	-1.36	-1.21	-1.85	-3.62	-2.43	-1.58	-1.27	-1.99	-2.91	-1.94	-2.57	-3.12	-2.64	-2.57	-1.87	-1.64	-1.07	-2.03	-1.05	-1.35	-1.66	-1.91
IMAGE:838611	|| Hs.522555 || || 347 || APOD || Apolipoprotein D || AA456975::AA457084 || || IMAGE:838611 || || 22428	1	-4.78	-3.33	-2.18	-1.67	-2.05		-1.98	-2.85	-2.48	-1.27	-1.02	-3.23	-3.85	-3.05	-0.96	-0.7	-1.01	0.71	0.32	-3.27	-2.38	-2.49	-0.73	-3.17	-1.89	-2.66	-2.25	-1.04	0.24	-0.42	2.08	0.14	-0.55
IMAGE:686172	|| Hs.77695 || || 9787 || DLG7 || Discs, large homolog 7 (Drosophila) || AA262212::AA262211 || || IMAGE:686172 || || 28377	1	-5.45	-6.52	-3.66	-4.82	-5.41	-3.8	-3.79	-5.03	-5.11	-3.17		-3.98	-3.89	-3.35		-3.33	-2.65		-3.34	-3.48	-5.33	-4.37	-4.68	-4.88	-4.2	-3.81	-2.72	-3.46	-2.25	-2.26		-3	-1.76
IMAGE:70489	|| Hs.120950 || || 6005 || RHAG || Rh-associated glycoprotein || T48950::T48949 || || IMAGE:70489 || || 11988	1				-0.84	-2.27	-2.96	-2.13	-2.66	-2.4	-2.81		2.77	3.96		-2.16	-0.26	-0.64	-0.92	-0.34	0.84	-2.6	-2.55	-1.94	-2.49	-1.32	-1.72	-2.97	-2.3	-1.57	-1.42	1.51	-1.91	-2.35	-1.67
IMAGE:198982	|| Hs.351665 || || 1787 || DNMT2 || DNA (cytosine-5-)-methyltransferase 2 || R95732::R95731 || || IMAGE:198982 || || 21836	1	-2.54		-2.38	-2.13	-2.31	-3.22	-2.06	-2.38	-2.52	-2.4		-1.16	-1.41			-1.71	-1.94		-0.64	-0.08	-2.42	-2.37	-2.57	-2.18	-2.47	-3.08	-2.59	-2.62	-1.21	-1.86	-0.9	-2.71	-2.65
IMAGE:726086	|| Hs.438231 || || 7980 || TFPI2 || Tissue factor pathway inhibitor 2 || AA399473::AA293402 || || IMAGE:726086 || || 116040	1	-3.03	-7.76	-5.17	-6.16	-6.99	-5.5	-4.3	-6.41	-5.4	-6.23	-4.62	-2.92	-2.23	-2.69	-5.32	-4.35	-4.87	-5.06	-4.16	-1.73	-6.86	-5.79	-6.38	-8.5	-5.27	-4.49	-8.05	-5.15	-4.65	-5.18	-2.91	-4.48	-5.04	-5.39
IMAGE:811069	|| Hs.99480 || || 157570 || ESCO2 || Establishment of cohesion 1 homolog 2 (S. cerevisiae) || AA485454::AI732824::AA485622::AI734203 || || IMAGE:811069 || || 85649	1	-1.76	-5.49	-3.49	-3.63	-4.66	-2.74	-2.63	-4.57	-2.74	-3.52		-0.95		-1.38	-2.59		-2.56	-1.8	-1.46	-0.2	-5.17	-3.17	-3.43	-6.48	-3.93	-2.06	-6.9	-2.29	-1.27	-3.36	-0.74	-1	-2.52	-1.01
IMAGE:811069	|| Hs.99480 || || 157570 || ESCO2 || Establishment of cohesion 1 homolog 2 (S. cerevisiae) || AA485454::AI732824::AA485622::AI734203 || || IMAGE:811069 || || 85649	1	-4.38	-4.9			-1.3	-1.5		-2.51	-1.28	-2.16		-3.96	-1.17					-0.79		-1.72		-1.29		-2.96	-4.05	-1.7		-1.77			1.42
IMAGE:376844	|| Hs.445244 || || 55084 || FLJ10159 || Hypothetical protein FLJ10159 || AA046933::AA046989 || || IMAGE:376844 || || 22465	1	-0.8	-1.33	-0.92	-0.96	-0.98	-0.83	-0.8	-1.17	-1.04	-1.08	-0.61	-0.98	-0.55	-0.78	-0.46	-0.39	-0.07		-0.1	-0.53	-1.06	-0.3	-1.13	-0.88	-1.32	-1.49	-1.17	-1.11	-0.07	-0.49	-1	-0.18	-0.73
IMAGE:253407	|| Hs.36053 || || 9315 || C5orf13 || Chromosome 5 open reading frame 13 || H88812 || || IMAGE:253407 || || 115395	1	-0.55	-1.3	-0.77	0.02	-0.68	-0.17	1.26	-1.12	0.5	-0.87		0.2			0.2	3.73	2.2		2.21	-0.41	-0.74	-0.29	-0.3	0.1	0.4	1.18	-0.43	0.24	1.26	1.47	3.85	0.86	0.37	2.08
IMAGE:1660596	|| Hs.632107 || || 1656 || DDX6 || DEAD (Asp-Glu-Ala-Asp) box polypeptide 6 || AI082658 || || IMAGE:1660596 || || 28089	1	-3.17	-2.66	-3.38	-3	-4.13	-3.27	-3.16	-3.9	-4.23	-4.1	-2.86	-2.21	-1.64	-1.7	-2.83	-3.38	-3.39	-3.19	-1.86	-1.97	-3.52	-3.35	-4.07	-3.72	-3.43	-3.47	-3.34	-3.17	-1.27	-1.97	-2.47	-1.41	-3.11	-4.69
IMAGE:309826	|| Hs.213861 || || 3910 || LAMA4 || Laminin, alpha 4 || N94616::W23598 || || IMAGE:309826 || || 30625	1	-7.12	-4.99	-6.25	-4.3	-8.02	-4.35	-4.17	-5.46	-4.47	-4.58	-4.51	-5.32	-4.41	-2.63	-4.35	-3.17	-2.89	-4.36	-2.03	-2.27	-6.89	-4.67	-6.58		-5.53	-6.86	-4.62	-4.95	-2.67	-2.33	-2.19	-2.4	-3.97	-3.23
IMAGE:71312	|| Hs.108049 || || 55075 || UACA || Uveal autoantigen with coiled-coil domains and ankyrin repeats || T47625::T47624 || || IMAGE:71312 || || 117243	1		-4.01	-3.88	-3.67	-4.57	-3.81	-2.9	-4.17	-4.04	-3.26	-2.91	-3.87	-4	-3.15	-3.14	-2.39	-2.18	-2.75	-1.47	-2.45	-3.56	-3.17	-3.36	-4.71	-4.05	-3.55	-6.89	-3.07	-1.62	-1.57		-1.77	-2	-1.73
IMAGE:126447	|| Hs.24529 || || 1111 || CHEK1 || CHK1 checkpoint homolog (S. pombe) || R06599::R06653 || || IMAGE:126447 || || 19870	1	-2.73	-4.14	-3.61	-5.08	-3.93	-3.68	-3.36	-4.11	-4.34	-2.46	-2.77	-2.73	-2.23	-2.24	-3.01	-3.49	-3.65		-1.51	-1.45	-5.29	-3.84	-4.27	-3.77	-3.47	-3.82	-3.04	-2.74	-2.08	-1.54		-1.59	-2.11	-2.67
IMAGE:256664	|| Hs.477879 || || 3014 || H2AFX || H2A histone family, member X || H95392::H95424 || || IMAGE:256664 || || 107806	1	-2.93	-2.76	-2.88	-3.48	-3.31	-3.34	-2.64	-2.8	-2.95		-1.74	-2.39	-1.86	-2.61		-2.91	-2.72	-1.82	-0.84	-2.11	-2.69	-2.87	-3.21	-2.8	-2.94	-3.11	-3.57	-2.25	-2.33	-3.34	-1.3	-3.8	-2	-3.89
IMAGE:587268	|| Hs.445574 || || 642705 || LOC642705 || **Hypothetical protein LOC642705 || AA132660::AI732593::AA132832::AI733887 || || IMAGE:587268 || || 122265	1	-1.25	0.14		-0.45	-0.82	-1.03	0.37	0.39	-0.15		2.66					1.63	1.05	0.61	2.88		-0.74	0.14	0.45	0.54	-0.05	-0.12		0.26	1.75		2.45
IMAGE:587268	|| Hs.445574 || || 642705 || LOC642705 || **Hypothetical protein LOC642705 || AA132660::AI732593::AA132832::AI733887 || || IMAGE:587268 || || 122265	1	-2.17		-0.36			-0.62	0.23	0.2	-0.37		1.7				1.15	1.8	0.91		2.44		-0.41	0.72	0.1	0.54	0.46	-0.7		0.01	1.16	1.68	1.84	1.11	0.61	0.42
IMAGE:859807	|| Hs.102598 || || 8174 || MADCAM1 || Mucosal vascular addressin cell adhesion molecule 1 || AA668527 || || IMAGE:859807 || || 81399	1	0.07		-0.37	0.08	-0.29	0.88	0.74	0.26	0.45	0.08	0.26	2.57			0.88	1.44	1.14	0.18	1.99	0.8	0.01	0.26	0.47	0.39	0.09	0.39		0.14	2.08	1.61	2.6	1.62	0.51
IMAGE:128711	|| Hs.62180 || || 54443 || ANLN || Anillin, actin binding protein (scraps homolog, Drosophila) || R16712::R12261 || || IMAGE:128711 || || 107958	1	-5.2	-8.47	-5.35	-6.37	-5.92	-6.23	-5.69	-6.72	-7.39	-4.92	-5.43	-5.44	-4.63	-2.95	-5.52		-5.06	-5.23	-3.79	-3.73	-6.76	-5.48	-6.81	-7.27	-4.86	-6.68	-4.73	-5.4	-3.27	-3.94	-2.9	-3.83	-4.33	-5.09
IMAGE:809588	|| Hs.78619 || || 8836 || GGH || Gamma-glutamyl hydrolase (conjugase, folylpolygammaglutamyl hydrolase) || AA456621::AA455800 || || IMAGE:809588 || || 138108	1	-2.29	-2.74		-3.71	-2.49	-2.78	-2.33	-2.47	-2.35	-1.96		-2.16	-1.23	-0.43		-2.51	-2.5	-0.92	-1.26	-1.41	-2.77	-2.51	-2.28	-3.21	-2.29	-1.56		-1.17	-1.47	-1.76	-1.25	-1.98
IMAGE:1590208	|| Hs.110675 || || 10452 || TOMM40 || Translocase of outer mitochondrial membrane 40 homolog (yeast) || AA947607::AI791753 || || IMAGE:1590208 || || 108251	1	-7.12	-7.18	-6.32	-7.88	-8.36	-6.73	-5.33	-6.16	-5.89	-6.42	-6.38		-5.95	-4.35		-5.25	-4.91	-5.97		-3.78	-6.76	-7.26	-7.43		-7.28	-6.04	-8.86	-5.7	-5.33		-2.59	-6.36		-4.91
IMAGE:590759	|| Hs.105269 || || 6307 || SC4MOL || Sterol-C4-methyl oxidase-like || AA157955::AA157954 || || IMAGE:590759 || || 87051	1	-1.92		-0.98	-2.13	-1.77	-1.79	-1.28	-2.24	-1.65	-1.54	-1.27	-2.14	-0.53			-0.98	-0.69	-0.98	-0.37	-0.16	-1.92	-1.63		-2.02	-1.48	-1.39	-1.27	-0.88	-0.68	-0.96	-0.4	-1
IMAGE:294973	|| Hs.584775 || || 4040 || LRP6 || Low density lipoprotein receptor-related protein 6 || N71497::N99539 || || IMAGE:294973 || || 64796	1	-6.39	-4.04	-3.96			-5.28	-3.08	-5.21	-4.05		-2.54	-4.5	-3.26	-2.64	-2.8	-2.54		-2.93	-1.82	-3.75	-2.98	-2.6		-4.57	-3.97	-4.01	-3.04	-3.78	-1.19	-1.11	-1.08	-0.99	-1.86
IMAGE:2209734	|| Hs.146688 || || 9536 || PTGES || Prostaglandin E synthase || AI540460 || || IMAGE:2209734 || || 12403	1	-1.27	-0.3			-2.05	-1.46	-0.43	-1.58	-0.89	-1.81		-0.37	-0.03	0.17		0.17	-0.9	-0.96	0.59	-0.15	-3.66	-2.09	-2.02	-3.07	0.69	-1.61		-1.78	0.17	-2.15	1.34	0.45	-1.01
IMAGE:854429	|| || || || || || AA669059 || || IMAGE:854429 || || 116185	1	-0.79		-0.66	-0.27	-0.48	0.59	0.79	-0.57	-0.31	-0.25	-0.16	1.05			0.03	0.91	0.95	0.39	2.2	0.1	-0.73	0.85	0.37	-0.74	-0.49	-0.5		0.57	2.37	2.27	2.52	2.08	1.56	1.33
IMAGE:842968	|| Hs.631699 || || 701 || BUB1B || BUB1 budding uninhibited by benzimidazoles 1 homolog beta (yeast) || AA488324::AA488460 || || IMAGE:842968 || || 69989	1	-3.75		-2.26	-3.53	-3.49	-3.66	-2.98	-3.16	-3.39	-1.93	-1.98	-2.34			-2.62	-2.76	-1.83	-2.51	-1.97	-2.04	-3.37	-3.25	-3.7	-3.03	-3.19	-3.07	-2.06	-2.34	-1.63	-2.09	-0.51	-1.66	-2.11	-1.84
IMAGE:206632	|| Hs.120759 || || 338 || APOB || Apolipoprotein B (including Ag(x) antigen) || H57779::H57778 || || IMAGE:206632 || || 23908	1	-8.49	-6.45	-7.34		-9.87	-6.28	-5.88	-9.13	-6.58	-7.83	-7.47	-5.91	-4.93	-2.84		-5.46	-6.06	-7.44	-4.29	-2.86		-7.2	-8.18		-6.93	-7.3	-7.37	-7.03	-4.03	-5.27	-5.95	-4.91	-6.43	-5.64
IMAGE:853789	|| Hs.270279 || || 7306 || TYRP1 || Tyrosinase-related protein 1 || AA668457 || || IMAGE:853789 || || 71744	1		-3.35	-3.02	-3.75	-5.49	-2.24	-0.97	-3.31	-2.29	-3.07	-2.33					-1.1	-1.56	-2.13	-0.5	0.48	-4.11	-3.04	-4.43	-3.08	-3.46	-2.29	-4.39	-2.94	-0.92	-1.02	0.33	-0.69	-1.88	-3.14
IMAGE:594693	|| Hs.597557 || || || || **Transcribed locus || AA165313::AA165312 || || IMAGE:594693 || || 11350	1	-1.62	-0.7	-1.41	-1.77	-2.15	-2	-1.5	-1.76	-1.76	-1.03	-1.07	-0.81	-1.06	-1.2	-0.56	-1	-1.6	-0.32	-0.63	-0.65	-1.97	-1.44	-1.8	-2.63	-0.91	-2.09	-0.95	-1.26	-0.99	-0.18	0.6	-1.05	-0.9	-1.24
IMAGE:276902	|| Hs.464422 || || 81035 || COLEC12 || **Collectin sub-family member 12 || N39436::N48549 || || IMAGE:276902 || || 115939	1	-0.94		-1.17	-1.86	-1.99	-1.19	-1.24	-2.18	-1.75	-1.92	-1.17	0.37			-1.69	-0.22	-1.13	-1.44	0.34	-0.15	-2.09	-1.1	-1.29	-2.25	-1.77	-1.46	-2.39	-0.7	-0.52	-0.91	-0.43	-0.31	-0.92	-0.11
IMAGE:595037	|| Hs.631733 || || 9052 || GPRC5A || G protein-coupled receptor, family C, group 5, member A || AA172400::AA173872 || || IMAGE:595037 || || 60901	1	-4.06	-2.8	-3.4	-4.42	-3.69	-3.13	-3.07	-3.41	-3.19	-2.16	-3.72	-2.35	-2.47	-2.37	-2.19	-2.44	-2.33	-2.67	-1.96	-2.97	-4.98	-3.65	-3.31	-4.81	-3.97	-3.71	-4.06	-2.74	-1.74	-2.3	0.16	-2.29	-3.77	-2.81
IMAGE:1188796	|| Hs.430851 || || || || Transcribed locus || AA653002::AI821112 || || IMAGE:1188796 || || 95471	1	-0.64		-2.04	-2.07	-1.57	-0.4	0.33	-0.92	-0.23	-1.06		0.65			0.69	0.01	0.83	-0.84	-0.47	0.99	-1.58	-1.4	-1.4	-1.89	-0.87	-0.32		-0.24	-0.46	-0.86	2.04	-1.46	-0.48	-0.64
IMAGE:796469	|| Hs.5199 || || 29089 || UBE2T || Ubiquitin-conjugating enzyme E2T (putative) || AA460432::AA460431 || || IMAGE:796469 || || 124733	1	-2.46	-3.31	-3.59	-4.24	-4.18	-3.59	-3.62	-4.67	-4.24	-3.19	-3.23	-1.59	-1.45	-1.22	-3.65	-3.1	-3.34	-3.27	-2.82	-1.86	-4.04	-3.53	-3.52	-3.84	-3.79	-3	-3.82	-3.17	-2.25	-2.58	-2.13	-2.27	-2.27	-3.82
IMAGE:754358	|| Hs.124611 || || 6695 || SPOCK1 || Sparc/osteonectin, cwcv and kazal-like domains proteoglycan (testican) 1 || AA436142::AA436269 || || IMAGE:754358 || || 29020	1	-4.25	-4.02	-3.34	-2.79	-4.38	-2.79	-3.12	-3.25	-3.21	-2.55	-2.93	-3.56	-2.65	-1.8	-2.44	-2.1	-2.9	-2.06	-2.15	-3.72	-3.21	-3.08	-3.34	-3.74	-4.18	-4.06		-3.21	-2.12	-2.81		-3.13	-3.2
IMAGE:119609	|| Hs.436341 || || 29980 || DONSON || **Downstream neighbor of SON || AI732249::T96559::AI820671::T96558 || || IMAGE:119609 || || 125499	1	-0.92	-1.66	-0.5	-1.13	-1.41	-1.06	-0.94	-0.95	-1.6	-0.33	-0.28	-0.57	-0.72	-0.74	-0.94	0.2	-0.32	-0.02	-0.34	-1.29	-0.87	-0.93	-0.48	-1.03	-2.04	-0.96		-0.28	-1	-0.52	0.78	-1.73	-0.66
IMAGE:1629420	|| Hs.128199 || || 55752 || SEPT11 || Septin 11 || AA985228 || || IMAGE:1629420 || || 94645	1	-2.41	-1.69	-2.38	-2.76	-2.06	-2.05	-2	-2.81	-2.5	-2.33	-2.61	-1.24	-0.71	-1.8	-1.24	-1.74	-1.83		-1.68	-1.61	-2.62	-2.15	-2.6	-2.21	-2.65	-2.45	-2.4	-2.55	-1.73	-1.68	-0.04	-1.61	-1.73	-2.15
IMAGE:760224	|| Hs.98493 || || 7515 || XRCC1 || X-ray repair complementing defective repair in Chinese hamster cells 1 || AA425139::AA426207 || || IMAGE:760224 || || 61540	1	-1.23	-1.27	-1.77	-1.79	-2.25	-1.71	-1.36	-1.52	-1.7	-1.47	-1.44	-0.73	-0.29	-0.55	-1.11	-1.54	-1.23	-1.25	-1.03	-0.85	-1.92	-1.56	-2.34	-2.4	-1.81	-1.31	-1.74	-1.24	-0.89	-1.56	-0.74	-1.1	-1.67	-1.79
IMAGE:487513	|| Hs.591346 || || 1490 || CTGF || Connective tissue growth factor || AA044993 || || IMAGE:487513 || || 12045	1	-4.48	-4.24	-6.51	-7.28	-6.8	-5.76	-5.17	-6.28	-5.23	-5.3	-5.68	-2.83	-2.99	-1.59	-6.36	-4.46	-5.11	-4.58	-3.36	-1.91	-6.43	-4.5	-7.07	-7.17	-4.71	-4.97	-5.23	-4.76	-4.3	-4.79	-2.2	-4.2	-5.75	-4.39
IMAGE:840751	|| Hs.160556 || || 31 || ACACA || Acetyl-Coenzyme A carboxylase alpha || AA486071 || || IMAGE:840751 || || 58629	1	0.22		0.72	0.26	-0.2	0.86	0.42	-0.02	-0.4	-0.12	0.38	0.92			2.4	1.23	0.8	0.52	0.69	1.43	-0.93	-0.69	-0.5	-0.07	-0.3	0.41	-0.13	0.38	0.89	1	2	1.36		0.26
IMAGE:1592987	|| Hs.484844 || || 54901 || CDKAL1 || CDK5 regulatory subunit associated protein 1-like 1 || AI002468::AI733464::AI791779 || || IMAGE:1592987 || || 123866	1	-0.1	-1.25	-1.28	-1.87	-1.95	-2.13	-1.19	-1.55	-1.48	-1.46	-1.21				-0.51	-0.08	-0.65	-1.58	0.28	0.65	-1.83	-1.3	-1.4	-2.25	-1.69	-1.72	-2.23	-1.26	-1.16	-1.29	-0.58	-0.75	-1.55	-1.25
IMAGE:204735	|| Hs.282795 || || 653308 || RP11-564C4.1 || MRNA; cDNA DKFZp779G2222 (from clone DKFZp779G2222)::N-acylsphingosine amidohydrolase (non-lysosomal ceramidase) 2B || H57166::H57242 || || IMAGE:204735 || || 123896	1	-1.01	-0.86	-0.59	-0.78	-0.41	-0.33	-0.35	-0.35	-0.46		-0.08	0.79			0.79	-0.55	-0.47	0.44	-0.13	0.39	-0.6	-0.25	-1.35	-0.61	-0.82	-0.09	-0.4	0	-0.12	-0.07		-0.26	0.34
IMAGE:140334	|| Hs.438236 || || 3983 || ABLIM1 || Actin binding LIM protein 1 || R66994::R65610 || || IMAGE:140334 || || 27610	1			-1.58	-2.06	-1.95	-1.92	-1.63	-1.46	-2.1	-1.7	-1.6				-1.27	-1.17		-1.42	-1.84	0.82	-1.96	-1.82	-1.45	-2.42	-2.23	-0.64	-2.3	-1.74	-1.72	-2.02	-0.42	-1.71	-1.97	-2.14
IMAGE:343443	|| Hs.334587 || || 11030 || RBPMS || RNA binding protein with multiple splicing || W67200::W67323 || || IMAGE:343443 || || 123166	1	-3.81	-1.68	-4.93	-5.05	-4.93	-4.78	-3.55	-4.12	-3.99	-4.65		-1.79	-2.28	-2.69	-3.2	-3.03	-3.53	-3.46	-3.36	-3.23	-4.93	-3.94	-5.14	-3.26	-3.72	-3.27	-5.23	-3.75	-2.84	-3.25	-2.91	-2.66	-3.86
IMAGE:731168	|| Hs.554883 || || 79723 || SUV39H2 || Suppressor of variegation 3-9 homolog 2 (Drosophila) || AA417344::AA417340 || || IMAGE:731168 || || 85272	1	-2.25	-4.53	-1.95	-2.51	-1.55	-2.25	-2.23	-3.34	-2.65	-1.8	-1.97	-2.85	-0.77	-1.22		-1.93	-1.24	-0.88	-0.39	-0.89	-2.03	-0.86	-0.65	-2.68	-2.71	-2.29	-1.44	-1.97	0.08		-0.07	-0.58	-1.95
IMAGE:856592	|| Hs.378532 || || 10767 || HBS1L || HBS1-like (S. cerevisiae) || AA669218 || || IMAGE:856592 || || 138427	1	-0.93	-0.69	-0.87	-0.84	-1.08	-1.02	-1.23	-1.05	-1.42	-0.36	0.35	-0.67	-0.94	-0.23	-0.22	-0.98	-0.14	-0.2	-0.29	-0.67	-1.34	-1.18	-0.65	-0.48	-0.55	-0.68	-0.46	-1.15	-0.03	-0.42		-0.31	-0.87	-0.22
IMAGE:2391979	|| Hs.272499 || || 10202 || DHRS2 || Dehydrogenase/reductase (SDR family) member 2 || AI738499 || || IMAGE:2391979 || || 124296	1	-5.45	-4.6	-7.18	-7.07	-6.51	-5.97	-5.77	-5.96	-5.92	-6.02	-6.04	-2.97	-3.6	-3.86	-6.31	-4.76	-5.4	-5.62	-4.78	-4.4	-5.82	-6.17	-6.36	-6.73	-5.48	-5.9	-6.56	-5.93	-5.57	-7.05	-4.77	-5.83	-5.81	-5.99
IMAGE:1637726	|| || || || || || AI000804 || || IMAGE:1637726 || || 115584	1	-2.55	-6.03	-4.8	-4.5	-5.39	-4.47	-4.18	-5.16	-5.23	-4.39	-4.22	-0.9	-1.17		-3.65	-5.07		-3.89	-2.45	-2.59	-5.49	-3.47	-4.63	-8.14	-5.64	-5.19	-6.05	-3.98	-1.55	-2.49	-2.4	-1.16	-2.39	-2.83
IMAGE:280758	|| Hs.159201 || || 9087 || TMSB4Y || Thymosin, beta 4, Y-linked || N50556::N50611 || || IMAGE:280758 || || 7889	1	2	1.33	1.31		1.48	1.5	1.87	1.24	-0.37	2.31	2.51	3.4	3.91	1.29	3.44	1.72	1.95	2.33	2.05	3.32	2.42	2.2	2.43	2	1.89	2.73	1.73	1.61	1.41	1.56		1.45	1.86	0.48
IMAGE:591265	|| Hs.2785 || || 3872 || KRT17 || Keratin 17 || AA160789::AA159201 || || IMAGE:591265 || || 75223	1	-4.08	-4.24	-3.14	-4.13	-2.87		-2.58	-4.25	-3.69	-5.9	-3.66	-3.03	-2.96	-3.46	-2.62	-2.35	-2.08	-3.07	-1.73	-4.25	-4.86	-1.43	-4.03	-2.93	-3.78	-4.1	-4.15	-2.9	-2.78	-3.28	-0.61	-2.93	-2.75	-3.17
IMAGE:531036	|| Hs.406013 || || 3875 || KRT18 || Keratin 18 || AA070498::AA070385 || || IMAGE:531036 || || 115780	1	-4.55	-4.02	-5.42	-6.35	-5.69		-5.2	-5.87		-5.37	-3.99	-3.64	-4.97	-4.54	-3.33	-4.78		-5.14	-3.35	-4.58	-5.65	-4.62	-5.92			-5.83	-6.19	-5.03	-3.61	-3.94	-3.3	-3.37	-4.16	-5.06
IMAGE:700792	|| Hs.84113 || || 1033 || CDKN3 || Cyclin-dependent kinase inhibitor 3 (CDK2-associated dual specificity phosphatase) || AA284072::AA284166 || || IMAGE:700792 || || 134828	1	-3.72	-4.41	-3.23	-4.02	-4.24	-3.64	-3.35	-3.63	-3.67	-2.36	-3.51	-3.19	-2.08	-2.03	-3.02	-3	-3.35	-3.11	-2.06	-3.76	-4.13	-3.63	-3.49	-4.47	-3.43	-2.8	-3.1	-2.66	-2.78	-2.42	-1.86	-2.96	-1.26	-5.49
IMAGE:85678	|| Hs.410092 || || 2147 || F2 || Coagulation factor II (thrombin) || T62075::T62131 || || IMAGE:85678 || || 19659	1	-4.43	-3.59	-2.84	-3.37	-3.58	-2.65	-1.64	-2.54	-2.31	-2.9	-2.28	-2.53	-3.64	-2.35	-2.48	0.03	-0.65	-0.69	-0.94	-2.77	-3.14	-2.27	-2.85	-1.57	-2.41	-1.34	-3.1	-2.62	-1.87	-1.4	0.75	-1.96	-2.23	-2.18
IMAGE:897865	|| Hs.27695 || || 4281 || MID1 || Midline 1 (Opitz/BBB syndrome) || AA598640 || || IMAGE:897865 || || 114753	1	-2.79	-3.92	-3.59	-3.19	-3.09	-2.85	-1.67	-4.46	-3.29	-3.75		-1.52	-2.41	-2.09		-3			-2.14	-1.02	-5.65	-2.67	-3.13	-4.63	-3.25	-2.53		-3.13	-0.96	-1.55	0.58	-0.52	-2.23
IMAGE:86160	|| Hs.525557 || || 5265 || SERPINA1 || Serpin peptidase inhibitor, clade A (alpha-1 antiproteinase, antitrypsin), member 1 || T72336::T72361 || || IMAGE:86160 || || 125105	1	-2.66	-3.52	-2.82	-3.19	-3.06	-3.29	-1.56	-2.64	-2.46	-2.77	-2.77	-0.61	-2.07	-2.96	-2.41	-0.89	-1.28	-2.53	-0.82	-2.64	-2.88	-1.5	-2.58	-1.65	-2.14	-2.7	-2.99	-2.04	-1.84	-1.79	-0.49	-2.33	-2.02	-2.29
IMAGE:138861	|| Hs.293917 || || 25945 || PVRL3 || Poliovirus receptor-related 3 || R62781::R62780 || || IMAGE:138861 || || 20811	1	-2.47	-3.35	-3.74	-2.75	-2.89	-2.45	-2.4	-3.16	-3.34	-3.17	-3.12	-2.79	-0.34	-1.8	-2.63	-2.1	-2.36		-0.4	1.79	-5.37	-2.44	-4.04	-2.29	-3.42	-2.98	-6.26	-2.85	-0.73	-1		-0.34	-1.59
IMAGE:2390143	|| Hs.122908 || || 81620 || CDT1 || Chromatin licensing and DNA replication factor 1 || AI739449 || || IMAGE:2390143 || || 129550	1	-4.57	-4.96	-4.6	-5.19	-4.14	-4.93	-3.4	-3.9	-3.69	-5.46	-4.33	-3.84	-2.93	-2.74		-3.69	-3.76	-4.69	-2.4	-2.48	-4.48	-4.3	-4.07	-3.9	-3.96	-4.72		-3.8	-3.17	-3.52	-1.39	-3.45	-3.31	-4.65
IMAGE:1502008	|| Hs.143707 || || 22854 || NTNG1 || Netrin G1 || AA887204::AI733052::AI791542 || || IMAGE:1502008 || || 78616	1			-0.95	-1.45	-1.7	-2.13	-1.31	-1.26	-1.85	-0.47	-0.37				-0.43	-1	-1.52	-0.22	0.88	0.58	-2.71	-1.73	-1.1	-2.14	-1.99	-2.23	-0.61	-0.76	-0.57	-0.29	0.44	-0.31	-0.44	-0.75
IMAGE:1502008	|| Hs.143707 || || 22854 || NTNG1 || Netrin G1 || AA887204::AI733052::AI791542 || || IMAGE:1502008 || || 78616	1	-3					-2.77			-2																-0.37			-1.4
IMAGE:452363	|| Hs.270845 || || 9493 || KIF23 || Kinesin family member 23 || AA700879 || || IMAGE:452363 || || 128545	1	-5.23	-3.6	-4.01		-3.3	-3.25	-3.67	-4.24	-4.93	-2.49	-3.32	-2.86	-2.61	-1.99		-3.19	-3.87	-2.5	-1.12	-1.34	-2.07	-2.95	-4.74	-4.86	-3.97	-3.97		-3.13	-0.35	-0.99		-0.88	-1.55
IMAGE:773399	|| Hs.495912 || || 1756 || DMD || Dystrophin (muscular dystrophy, Duchenne and Becker types) || AA425649::AA427831 || || IMAGE:773399 || || 115080	1	-1.4		-3.07	-3.91	-3.36	-2.17	-2.45	-3.67	-3.87	-3.73		0.14					-1.61	-2.77	-1.91	0.98	-3.72	-2.69	-3.86	-4.06	-2.78	-2.7	-4.79	-3.12	-0.4	-0.48	-1.49	-0.38	-2.22	-3.52
IMAGE:299559	|| Hs.524788 || || 11021 || RAB35 || RAB35, member RAS oncogene family || N74995::W05696 || || IMAGE:299559 || || 82183	1	-0.57		0.25	-0.16	0.05	-0.73	-0.26	-0.15	0.11	-0.01	0.53	0.15				0.02	0.17	1.17	1.38	0.81	0.31	0.08	-0.1	0.29	-0.08	-0.29	0.2	0.2	1.64	1.34	1.89	2.1	0.59
IMAGE:301388	|| Hs.94542 || || 8846 || ALKBH1 || AlkB, alkylation repair homolog 1 (E. coli) || N79504::AI734240::W16699 || || IMAGE:301388 || || 75519	1	-3.62	-3.74	-4.08	-4.58	-4.75	-4.7	-4.78	-5.35	-4.59	-5.14	-3.82	-3.87	-3.65	-3.74	-3.74	-4.48	-4.28	-3.6	-3.57	-3.54	-4.96	-4.81	-4.6	-5.49	-4.9	-4.47	-3.4	-3.44	-3.34	-3.88	-1.97	-4.25	-3.32	-3.37
IMAGE:306513	|| Hs.339024 || || 253827 || MSRB3 || Methionine sulfoxide reductase B3 || N91811::W31245 || || IMAGE:306513 || || 120471	1	-1.26	-3.24	-1.06	-2.11	-2.1	-1.46	-0.86	-1.01	-1.35	-1.16	-0.91	-0.73	-1.13	-0.13	-0.45	-1.59	-0.97	-0.5	0.03	-1.03	-2.21	-0.83	-1.21	-0.89	-1.43	-1.37		-1.51	-0.13	-0.54		0.86	-0.69	-0.62
IMAGE:897619	|| Hs.522572 || || 8227 || RP13-297E16.1 || DNA segment on chromosome X and Y (unique) 155 expressed sequence, isoform 1 || AA496902::AA496863 || || IMAGE:897619 || || 57926	1			-2.19	-2.61	-2.35	-1.64	-0.14	-1.63	-1.68	-2.72	-1.93	1.48			-2.4	0.47	0.37	-0.78	-0.66	1.47	-2.34	-1.98	-2.02	-0.51	-2.16	-0.61	-3.12	-2.58	-1.58	-0.72	1.31	-1.2	-1.76	-1.51
IMAGE:2435471	|| Hs.293970 || || 4329 || ALDH6A1 || Aldehyde dehydrogenase 6 family, member A1 || AI859300 || || IMAGE:2435471 || || 21717	1	-1.7	-2.26	-1.4	-2.01	-1.96	-1.61	-1.54	-1.32	-2.5	-1.73	-1.29	-1.11	-1.41	-1.32	-1.09	-1.05	-1.49	-1.79	-0.92	-1.1	-1.75	-1.2	-1.8	-1.65	-1.78	-1.86	-1.6	-1.57	-0.82	-1.34		-1.19	-1.91	-2.16
IMAGE:377461	|| Hs.74034 || || 857 || CAV1 || Caveolin 1, caveolae protein, 22kDa || AA055835::AA055368 || || IMAGE:377461 || || 59904	1	-5.11	-4.7	-7.28		-8.13	-5.9	-5.04	-6.71	-6.19	-5.53	-5.38	-5.79			-4.91	-4.72	-5.42	-5.58	-4.61	-1.62	-9.29	-6.53	-8.72	-7.73	-7.58	-6.26	-8.39	-4.74	-6.64	-4.04	-4.76	-8.24	-5.12	-4.4
IMAGE:767313	|| Hs.347991 || || 7026 || NR2F2 || Nuclear receptor subfamily 2, group F, member 2 || AA418544::AA418510 || || IMAGE:767313 || || 20037	1	-5.58	-6.83	-6.67		-8.16	-7.42	-6.08	-6.18	-8.57	-5.75	-5.94	-5.07	-3.66	-3.31	-7.78	-6.57	-5.53	-4.27	-5.74	-3.7	-8.1	-6.15		-6.54	-5.66	-7.53		-5.58	-4.5	-4.98	-2.17	-4.68
IMAGE:1591008	|| Hs.410924 || || 84260 || TCHP || Trichoplein, keratin filament binding || AA975634::AI733413::AI791723 || || IMAGE:1591008 || || 58244	1	-0.77		-1.11	-1.1	-1.47	0.39	0.64	-0.96	-0.43	-1.13	-0.53	0.11			0.28	1.38	1.06	-0.04	0.08	-0.35	-1.01	-1.21	-1.06	0.32	-1.25	0.4	-1.7	-0.69	-0.39	0.33	2.34	-0.38	-1.05
IMAGE:1590895	|| || || || || || AA977896::AI733411::AI791721 || || IMAGE:1590895 || || 123692	1	-1.56	-0.01	-2.6	-2.74	-2.79	-3.58	-2.39	-2.63	-2.08	-2.1	-1.99	-0.69	-1.16	-1.13	-1.21	-0.68	-1.26	-2.19	-0.89	-1.48	-2.58	-2.13	-2.38	-3.2	-2.73	-2.73	-2.83	-2.22	-2.73	-2.44	-1.6	-2.49	-2.48	-2.4
IMAGE:288663	|| Hs.333303 || || 2705 || GJB1 || Gap junction protein, beta 1, 32kDa (connexin 32, Charcot-Marie-Tooth neuropathy, X-linked) || N62394::N79360 || || IMAGE:288663 || || 114913	1	-3.64	-8.16	-4.57	-2.85	-4.26	-3.32	-2.23	-4.06	-3.4	-4.39	-3.07	-0.78	-0.3			-2.32	-4.81	-2.23	-2.78	-0.28	-4.44	-1.91	-6.12		-3.75	-3.02		-3.01	-2.09		-1.76	-1.71	-2.61	-4.31
IMAGE:51460	|| Hs.22587 || || 117178 || SSX2IP || Synovial sarcoma, X breakpoint 2 interacting protein || H20847::H20898 || || IMAGE:51460 || || 95967	1	-1.47		-1.54	-2.95	-2.08	-1.95	-1.36	-2.2	-2.04	-0.44	-1.44	-0.91	0.21	-0.14		-1.7	-0.82	-0.4	-0.98	0.34	-0.97	-2.17	-2.25	-2.37	-1.96	-1.66	-1.51	-1.55	-0.91	-1.27	-0.41	-1.34	-2.36
IMAGE:435470	|| Hs.376032 || || || || Transcribed locus, strongly similar to NP_148983.1 platelet-derived growth factor alpha, isoform 2, preproprotein [Homo sapiens] || AA701502 || || IMAGE:435470 || || 135734	1	-2.12	-0.88	-2.41	-3.79	-4.07	-3.87	-2.15	-2.85	-2.64	-2.17	-1.95	-1.25		-0.81	-1.67	-2.58	-1.97	-1.47	-1.9	-1.63	-3.3	-2.82	-3.12	-3.27	-2.01	-2.67	-2.51	-2.12	-2.35	-3.76	-0.17	-3.23	-2.1	-3.03
IMAGE:1593317	|| Hs.509067 || || 5159 || PDGFRB || Platelet-derived growth factor receptor, beta polypeptide || AI002365::AI733424::AI791734 || || IMAGE:1593317 || || 19947	1	-1.12	0.03	-0.38	-1.6	-0.7	-0.42	1.08	-0.06	-0.32	-0.16	-0.31	0.66			0.68	2.01	0.3	1.84	0.78	0.23	-0.45	-0.49	-0.82	0.57	-1.09	-0.42		-0.03	0.2	0.89	3.91	-0.78	-1.14	0.35
IMAGE:1591143	|| Hs.128803 || || || || Transcribed locus, strongly similar to XP_497950.1 PREDICTED: hypothetical protein XP_497950 [Homo sapiens] || AA975760::AI791769 || || IMAGE:1591143 || || 102918	1	-0.23		-1.49	-2.07	-1.82	-1.42	-1.11	-1.82	-1.82	-1.2	-1.21	1.44			-0.08	-0.19	-1.49	-1.56	0.57		-2.21	-0.92	-1.34	-0.55	-2.09	-1.15	-2.57	-1.11	-0.38	-0.14	0.6	-0.22	-0.98	-1.02
IMAGE:2073932	|| Hs.482017 || || 23507 || LRRC8B || Leucine rich repeat containing 8 family, member B || AI475900 || || IMAGE:2073932 || || 27811	1	-2.15	-1.31	-1.1	-1.16	-2.06	-1.2	-1.48	-1.89	-2.35	-1.64		-1.2	-0.96	-1.54	-0.54	-0.75			-0.49	-1.1	-1.39	-1.6	-1.74	-1.39	-1.51	-1.12	-1.27	-2.19	-0.72			-1.28	-1.7
IMAGE:242062	|| Hs.120759 || || 338 || APOB || Apolipoprotein B (including Ag(x) antigen) || H93332::H93837 || || IMAGE:242062 || || 75433	1	-10.95		-9.71	-6.05	-7.72	-6.26	-6.67	-7.89	-7.78		-4.38		-5.45	-6.79		-9.16	-4.38	-3.7	-2.53	-6.46	-12.29	-6.89		-7.68	-8.24	-5.93	-5.72	-5.03	-3.56	-2.66	-1.36	-3.71	-3.53	-2.77
IMAGE:843036	|| Hs.486548 || || 9053 || MAP7 || **Microtubule-associated protein 7 || AA488409::AA488545 || || IMAGE:843036 || || 86734	1	-1.46		-1.22	-0.89	-1.79		-1.18	-1.48	-1.84	-1.54	-1.29	-1.55	0.04	-0.07	-1.15	-0.29	-0.44	-1.26	-0.67	-0.19	-1.51	-1.3	-1.62	-2.23	-1.76	-1.42	-2.27	-1.54	-0.75	-2.98	-0.3	-1.42	-0.92
IMAGE:488207	|| Hs.468675 || || 10630 || PDPN || Podoplanin || AA046430::AA055908 || || IMAGE:488207 || || 104819	1	-1.78	-3.39	-2.69	-3.41	-3.48	-3.54	-1.96	-3.7	-3	-2.4		-2.37	-0.9	-2.23		-2.05	-2.18	-2.13	-2.41	-0.95	-3.67	-2.24	-2.44	-2.92	-2.88	-2.47		-2.14	-2.04	-2.83	-1.05	-2.34	-2.61
IMAGE:345656	|| Hs.529901 || || 7503 || XIST || X (inactive)-specific transcript || W72068::W76351 || || IMAGE:345656 || || 121869	1	5.22	5.71	6.08	6.16	5.98	5.92	5.44	5.47	5.85	5.44	-4.96	-4.47			-3.7	-4.51	-4.09	-5.03	-3.65	-5.26	-6.15	-4.81	-6.52		-5.38	-5.7	-7.1	-4.93	3.94	4.57	-4.16	4.66	-3.59	-3.63
IMAGE:301740	|| Hs.529901 || || 7503 || XIST || X (inactive)-specific transcript || W17094 || || IMAGE:301740 || || 29867	1	2.33	2.77	2.59	2.46	2.5	1.67	1.83	1.71	1.53	2.61		-4.96	-1.33			-2.22	-5.18	-3.3	-1.58	0.51	-4.86	-5.03	-4.97	-6.07	-7.81	-4.89	-4.34	-3.3	2.12	1.61	-2.57	2.22	-1.89	-4.7
IMAGE:1127206	|| || || || || || AA788600::AI792111 || || IMAGE:1127206 || || 17667	1	0.91	1.82	1.26	1.59	1.92	1.64	1.58	1.15	2.38	1.88	1.54	0.58	0.39	-0.68	0.32	-0.39	0.98	0.86	-0.53	-0.16	0.05	0.83	1.24	0.36	1.8	-0.26	1.56	0.57	-0.33	0.63	-0.87	0.7	0.65	-0.66
IMAGE:1046484	|| Hs.104624 || || 366 || AQP9 || Aquaporin 9 || AA621132 || || IMAGE:1046484 || || 92675	1	3.37	4.1	4.82	6.52	5.65	3.76	5.4	5.2	5.53	3.15	2.65	2.41	3.3	3.69	1.26	3.04	2.93	4.09		3.62	6.26	5.58	5.32	4.77	3.02	5.01		4.88	2.77	2.89		3.15	3.71	2.8
IMAGE:2042739	|| Hs.525557 || || 5265 || SERPINA1 || Serpin peptidase inhibitor, clade A (alpha-1 antiproteinase, antitrypsin), member 1 || AI375788 || || IMAGE:2042739 || || 14010	1	1.1	1.31	2.05	1.19	1.67	1.4	1.84	2.17	1.99	1.65	1.15	1.07	0.79	0.85	0.68	1.36	0.69	0.19	0.58	0.29	1.76	2.1	1.51	1.81	1.66	0.56	1.33	1.46	0.59	0.85	0.38	0.69	1.29	1.35
IMAGE:2516281	|| Hs.194669 || || 2145 || EZH1 || Enhancer of zeste homolog 1 (Drosophila) || AW025724 || || IMAGE:2516281 || || 106735	1	2.05	2.62	3.01	2.23	2.92	2.38	2.29		2.44	2.61	1.28	1.39	1.82	2.24	2.02	1.47	0.93	2.23		2.46	2.54	1.81	2.54	2.13	2.46	1.94	2.03	1.96	0.78					1.16
IMAGE:416556	|| Hs.592020 || || 3480 || IGF1R || Insulin-like growth factor 1 receptor || W86987 || || IMAGE:416556 || || 101062	1	0.82	1.31	1.12	1.06	1.75	1.58	1.81	0.49	1.35	0.3	-0.97	0.37	0.11	-0.27	1.03	0.46	-0.24	0.45	-0.43	0.86	1.38	0.45	1.49	1.46	0.98	0.71	0.92	0.97	-0.28	-1.02	-2.06	0.84	-1.78	-0.21
IMAGE:280831	|| Hs.326475 || || 160851 || DGKH || Diacylglycerol kinase, eta || N50684 || || IMAGE:280831 || || 3669	1	2.06	1.63	2.24			1.64	2.36	2.54	1.81	1.06	1.24	1.29	1.08	0.41	0.65			1.12	-0.08	1.76	1.83	1.16	1.83	1.42	1.55		0.68	0.26	-0.36	0.6		0.17	0.21	0.71
IMAGE:725707	|| Hs.591127 || || 10125 || RASGRP1 || RAS guanyl releasing protein 1 (calcium and DAG-regulated) || AA394197::AA399345 || || IMAGE:725707 || || 82615	1	3.3	3.9	3.88	4.39	4.82	4.13	4.4	4.71	3.79	3.96	4.2	3.19	2.56	2.49	3.2	3.19	2.1	3.96	2	3.4	4.06	4.51	4.85	4.21	4.37	4.58	5.19	4.79	2.91	3.42	2.58	4.3	3.79	3.57
IMAGE:288683	|| Hs.201447 || || 554203 || LOC554203 || Hypothetical LOC554203 || N62404::N79368 || || IMAGE:288683 || || 123899	1	1.25	1.37	0.39	0.34	0.75	1.02	0.28	0.36	0.75	1.05	-0.71	0.78		-0.34	-0.85	-0.14	-0.39	-0.09	-1.22	0.61	-0.3	-0.57	0.18	0.38	-0.47	0.35	-0.02	-0.02	0.17	0.6		0.6	-0.47	0.24
IMAGE:2028764	|| Hs.522897 || || 280661 || EIF1AP1 || **Eukaryotic translation initiation factor 1A pseudogene 1 || AI262933 || || IMAGE:2028764 || || 29771	1	0.57	0.33	0.83	0	0.5	0.64	0.44	0.51	0.77	0.64	0.44	-0.4	0.34	-0.38	-0.55	-0.54	-0.22	-0.11	-1.5	-0.34	-0.21	-0.45	-0.35	-1.05	-0.3	0.96	-0.5	-0.11	-0.88	-0.64	-1.4	-0.55	-1.1	-0.97
IMAGE:841253	|| Hs.596025 || || 51312 || SLC25A37 || Solute carrier family 25, member 37 || AA487146::AA486824 || || IMAGE:841253 || || 109996	1	1.48	1.68	2.43	2.01		1.02	2.73	2.57	2.33	1.3	1.07	0.87	1.54	1.24	0.85	0.35	0.78	1.22	0.74	0.89	2.51	1.91	2.07	1.36	0.56	0.93	1.04	1.8	0.12	0.59	1.39	0.97	1.27	0.74
IMAGE:2497556	|| || || || || || AI991606 || || IMAGE:2497556 || || 61917	1	1.73	2.22		2.34	3.32	0.25	1.17	2.26	1.75	1.5	-0.82	1.35	0.88	1.17	0.75	-0.37	-0.85	0.39		0.8	2.58	3.36	2.76	2.19	2.85	0.56	-0.46	1.77			0.14		1.93
IMAGE:1632154	|| Hs.465521 || || 23526 || HMHA1 || Histocompatibility (minor) HA-1 || AI004920 || || IMAGE:1632154 || || 136091	1	5.01	5.01	4.98	4.41	4.72	4.63	4.61	4.75	5.13	4.37	4.4	2.06	4.13	3.46	4.63	3.82	3.68	4.24	2.21	4.21	5.96	5.22	7.19	5.4	4.39	4.59	4.3	4.42	3.02	3.64	2.94	2.88	3.96	3.17
IMAGE:1460653	|| Hs.496666 || || 23157 || SEPT6 || Septin 6 || AA868745 || || IMAGE:1460653 || || 22478	1	3.69	3.11	3.97	3.58	4.2	3.38	3.19	3.16	2.97	3.53	2.42	2	3.08	1.62	2.94	2.83	2.35	3.15	0.11	2.96	2.97	2.47	2.87	3.16	3.15	3.27	2.88	2.08	1.54	1.8	1.39	2.52	1.88	2.27
IMAGE:234183	|| Hs.122514 || || 51312 || SLC25A37 || Solute carrier family 25, member 37 || H70631::H66255 || || IMAGE:234183 || || 14705	1	0	0.08	1.19	0.82	0	-0.75	1.66	1.64	0.93	-1.2	-1.6	-0.7	0.1	-0.26	-0.91	-1.77	-0.74	-0.81	-1.24	-0.34	1.26	1.07	-0.12	-0.03	-1.2	0.59	-0.9	0.49	-2.39	-1.52	-0.56	-1.96	-0.7	-1.6
IMAGE:1325420	|| Hs.621437 || || || || Variable region of IgA (VH4 family) || AA740786 || || IMAGE:1325420 || || 6089	1	0.28	0.62	0.38		2.51	2.17	0.92	0.79	2.03	0.09	0.04	0.58	-0.25	0.26	0.53	-1.3	-1.64	-2.05		0.56	2.18	2.03		1.31	2.52	-1.91	2.7	1.7	0.65		0.51	0.94	3.94
IMAGE:795322	|| Hs.336681 || || 7543 || ZFX || Zinc finger protein, X-linked || AA454165 || || IMAGE:795322 || || 135500	1	1.44	1.44	1.43	1.19	1.25				1.12	1.86	0.88	0.46	0.82	0.19	0.82		0.45	0.44	-0.23	0.78	0.7	0.4	0.78	0.81		1.05	1.14	0.36	0.77	1.07	0.01	0.81	0.12	0.75
IMAGE:796774	|| Hs.517436 || || 29799 || YPEL1 || Yippee-like 1 (Drosophila) || AA443153::AA443152 || || IMAGE:796774 || || 112067	1	0.2	1.33	1.4	1.29	1.53	0.46		0.72	1.16	1.52	0.6	0.49	-0.05	-0.6	0.6	0.64	0.33	-0.01		0.1	1.32	1.16	1.2	0.48	0.92	0.42	1.45	1.33	0.47	0.91	1.11	0.69	0.66	0.98
IMAGE:281625	|| Hs.310164 || || 123872 || LRRC50 || Leucine rich repeat containing 50 || N51625::N53920 || || IMAGE:281625 || || 63995	1	-0.66	0.12	-0.16	1.14	0.34	-0.69	0.03	0	-0.01	0.26	-1.23	-0.47	-0.43	-0.29			-2	-0.93	-1.2	-0.56	-0.28	-0.5	0.02	-0.87	-0.92	0.21	-0.53	-0.61	-1.02	-0.83	-0.14	-1.77	-1.16	-2.08
IMAGE:344958	|| Hs.469386 || || || || CDNA FLJ34214 fis, clone FCBBF3021807 || W72892::W76097 || || IMAGE:344958 || || 21063	1	-0.04	0.45	0.97	1.09	1.54	-0.19	0.57	1.81	0.62	0.13	-1.18	0.01	-0.28	0.01	1.15	-0.8	-1.11	-1.74	-0.58	0.18	0.98	0.94	1.27	1.02	1.33	-0.21	0.93	0.66	-0.41	-1.6	0.47	0.4	0.39	-0.91
