# Supplementary material for: Disorders of sex development expose transcriptional autonomy of genetic sex and androgen-programmed hormonal sex in human blood leukocytes
Source: BMC Genomics. 2009 Jul 1;10:292. doi: 10.1186/1471-2164-10-292 (PMC2713997; doi:10.1186/1471-2164-10-292)
Supplement: Additional file 3 — Zip file containing cdt file. Cluster file to visualize data for Figure 1 together with additional files 2, 4 and 5 in TreeView [54]. [file 1471-2164-10-292-S3.zip › sup3.cdt]

GID	CLID	NAME	GWEIGHT	N-006, 46XX, F	N-009, 46XX, F	N-079, 46XX, F	N-020, 46XX, F	N-034, 46XX, F	N-012, 46XX, F	N-021, 46XX, F	N-029, 46XX, F	N-036, 46XX, F	N-031, 46XX, F	P-105, 46XX, CYP21-CAH, P4	P-112, 46XX, CYP21-CAH, P1	P-103, 46XX, CYP21-CAH, P4	P-113, 46XY, CYP21-CAH, M	N-008, 46XY, M	P-004, 46XY, 5RD, P4	N-015, 46XY, M	N-007, 46XY, M	N-016, 46XY, M	P-110, 46XY, nD, P4	N-104, 46XY, M	N-035, 46XY, M	N-028, 46XY, M	P-115, 46XY, nD, P1-2	N-080, 46XY, M	N-003, 46XY, M	P-027, 46XY, 17HSDIII, P2	P-018, 46XY, GD, F	P-019, 46XY, GD, F	P-017, 46XY, 17HSDIII, P2	P-088, 45X0/46XY, MGD, P4	P-032, 46XY, 5RD, F	P-089, 46XY, GD, F	P-033, 46XY, P450SCC, F
AID				ARRY0X	ARRY1X	ARRY9X	ARRY3X	ARRY7X	ARRY2X	ARRY4X	ARRY5X	ARRY8X	ARRY6X	ARRY29X	ARRY31X	ARRY28X	ARRY32X	ARRY12X	ARRY19X	ARRY13X	ARRY11X	ARRY14X	ARRY30X	ARRY18X	ARRY16X	ARRY15X	ARRY33X	ARRY17X	ARRY10X	ARRY23X	ARRY21X	ARRY22X	ARRY20X	ARRY26X	ARRY24X	ARRY27X	ARRY25X
EWEIGHT				1	1	1	1	1	1	1	1	1	1	1	1	1	1	1	1	1	1	1	1	1	1	1	1	1	1	1	1	1	1	1	1	1	1
GENE137X	IMAGE:301740	|| Hs.529901 || || 7503 || XIST || X (inactive)-specific transcript || W17094 || || IMAGE:301740 || || 29867	1	3.638	4.078	3.918	3.768	3.018	3.898	3.808	2.978	2.838	3.138	2.918	3.528	3.428	-0.5823	-0.02226	1.818		-3.652		-1.262	-0.2723	-3.872	-0.9123	-3.392	-1.992		-4.762	-3.722	-3.662	-3.552	-3.032	-6.502	-1.992	-3.582
GENE136X	IMAGE:345656	|| Hs.529901 || || 7503 || XIST || X (inactive)-specific transcript || W72068::W76351 || || IMAGE:345656 || || 121869	1	5.775	6.265	5.995	6.715	6.025	6.635	6.535	6.475	6.405	5.995	5.125	5.215	4.495	-3.035		-4.705		-3.915	-3.145	-3.605	-3.095	-3.535	-3.955	-3.075	-4.475	-4.405		-4.255	-5.965	-5.595	-6.545	-4.825	-4.375	-5.145
GENE145X	IMAGE:288683	|| Hs.201447 || || 554203 || LOC554203 || Hypothetical LOC554203 || N62404::N79368 || || IMAGE:288683 || || 123899	1	1.066	1.186	0.8662	0.1562	0.1762	0.2062	0.5662	0.8362	0.5662	0.09625	0.4162	0.4162	-0.01375	-0.6538		0.4262	-0.5238	0.5962	-1.034		-1.404	-0.5738	-0.3238	0.05625	-0.2738	-0.8938	0.1962	-0.7538	-0.00375	-0.4838	-0.2038	-0.6538	-0.2038	0.1662
GENE152X	IMAGE:1325420	|| Hs.621437 || || || || Variable region of IgA (VH4 family) || AA740786 || || IMAGE:1325420 || || 6089	1	-0.5162	-0.1762	-0.7062		-0.006207	-0.4162	1.714	1.374	1.234	0.1238		0.1438	-0.1462	3.144	-1.046	-0.2362	-0.5362	-0.2162	-0.2662	-0.2862		-2.436	-2.096		-2.846	-0.7562	0.5138	1.234		1.384	1.904	1.724	0.9038	-2.706
GENE154X	IMAGE:796774	|| Hs.517436 || || 29799 || YPEL1 || Yippee-like 1 (Drosophila) || AA443153::AA443152 || || IMAGE:796774 || || 112067	1	-0.5753	0.5547	0.7447	0.5147	-0.05531	0.6247	0.7547	-0.3153	0.3847		0.1347	-0.08531	-0.3053	-0.1153	-0.8253	-0.6753	-1.375	-0.2853	-0.1753	0.3347		-0.4453	-0.1353	0.2047	-0.7853	-0.1753	-0.2953	0.3847	0.4247	0.5447	0.6747	0.1447	0.5547	-0.3553
GENE140X	IMAGE:2042739	|| Hs.525557 || || 5265 || SERPINA1 || Serpin peptidase inhibitor, clade A (alpha-1 antiproteinase, antitrypsin), member 1 || AI375788 || || IMAGE:2042739 || || 14010	1	-0.1165	0.09353	0.4335	-0.02647	0.9535	0.8335	0.4535	0.1835	0.7735	0.6235	-0.3665	-0.5265	-0.6265	0.07353	-0.4265	-0.9265	-0.3665	-0.1465	-0.5365	-0.8365	-0.6365	-0.5265	0.1435	0.1335	-1.026	-0.06647	0.5935	0.8835	0.2935	0.5435	0.1135	0.4435	0.2435	-0.6565
GENE139X	IMAGE:1046484	|| Hs.104624 || || 366 || AQP9 || Aquaporin 9 || AA621132 || || IMAGE:1046484 || || 92675	1	-0.651	0.07903	-0.871	2.499	1.179	0.799	1.629	-0.261	1.509	1.379	-1.131	-0.871	-1.251	-0.311	-0.721	-0.401	-0.331	-1.611	-2.761			-1.091	-0.981	-1.221	0.06903	-1.371	0.749	1.559	1.299	2.239		-1.001	0.859	0.989
GENE151X	IMAGE:234183	|| Hs.122514 || || 51312 || SLC25A37 || Solute carrier family 25, member 37 || H70631::H66255 || || IMAGE:234183 || || 14705	1	0.3374	0.4174	-0.8626	1.157	1.977	1.527	0.3374	-0.4126	1.267	1.997	-1.183	-1.623	-2.053	-0.3626	0.4374	-0.002647	0.07735	-0.3626	-0.5726	-0.2226	-0.9026	-0.4026	-1.433	-1.263	-0.4726	-1.263	0.3074	1.407	0.2174	1.597	-0.5626	-0.8626	0.8274	0.9274
GENE147X	IMAGE:841253	|| Hs.596025 || || 51312 || SLC25A37 || Solute carrier family 25, member 37 || AA487146::AA486824 || || IMAGE:841253 || || 109996	1	0.1358	0.3358	-0.04424	0.6658	1.226	1.086		-0.3242	0.9858	1.386	-0.7542	-0.3742	-1.224	-0.07424	0.1958	-0.4542	-0.1042	-0.4742	-0.4942	0.04576	-0.6042	-0.5642	-0.9942	-0.6042	-0.1242	-0.2742	0.01576	0.5658	0.7258	1.166	-0.3042	-0.7842	0.4558	-0.4142
GENE155X	IMAGE:281625	|| Hs.310164 || || 123872 || LRRC50 || Leucine rich repeat containing 50 || N51625::N53920 || || IMAGE:281625 || || 63995	1	-0.1219	0.6581	0.7981	1.678	0.5381	0.3781	0.8781	-0.1519	0.5281	0.5681	-0.2919	-1.232	-0.4819	-0.6219	0.1081	-0.02187	0.2481	0.06813		0.3981	-0.6619	-1.462		-1.542	-0.3919	-0.6919	-0.3319	0.03813	0.5581	0.2581	0.008125	-0.3819	-0.07187	0.7481
GENE156X	IMAGE:344958	|| Hs.469386 || || || || CDNA FLJ34214 fis, clone FCBBF3021807 || W72892::W76097 || || IMAGE:344958 || || 21063	1	-0.2715	0.2185	-0.1015	0.8585	1.579	0.7385	1.309	-0.4215	0.3885	0.3385	-1.831	0.1685	-0.6415	0.1585	-0.5115	-0.05147	-0.2215	-0.2215	0.9185	0.2385	-0.8115	-1.341	-1.031	-1.141	-1.971	-1.411	0.7885	0.7085	1.039	0.7485	0.6985	1.099	0.4285	-0.4415
GENE148X	IMAGE:2497556	|| || || || || || AI991606 || || IMAGE:2497556 || || 61917	1	0.39	0.88	0.16	1	0.92		1.98	-1.09	0.41	-0.17				0.59	-0.46	-0.54	-0.17	0.01	-0.59	-1.2		-2.19	-1.71		-0.95	-2.16	0.85	2.02	1.42	1.24	-1.8	1.51	0.43	-0.78
GENE143X	IMAGE:280831	|| Hs.326475 || || 160851 || DGKH || Diacylglycerol kinase, eta || N50684 || || IMAGE:280831 || || 3669	1	0.8861	0.4561	-0.1139		1.366	1.066		0.4661	0.6361	1.186	-0.5739	-1.004	-1.534	-0.9639	-0.09393	0.5861	-0.7639	0.1161	-0.5239		-1.254			-0.4639	-0.05393	0.06607	0.2461	-0.01393	0.6561	0.6561	-0.4939	0.3761	-0.9139
GENE146X	IMAGE:2028764	|| Hs.522897 || || 280661 || EIF1AP1 || **Eukaryotic translation initiation factor 1A pseudogene 1 || AI262933 || || IMAGE:2028764 || || 29771	1	0.7341	0.4941	0.8041	0.1641	0.6741	0.9941	0.6641	0.8041	0.9341	0.6041	-0.4759	-0.3859	-0.7159	-0.9359	0.5041	-0.1759	-0.2159	-0.2359	-0.3859	-1.236	-1.336	-0.05588	-0.3759	-0.8059	0.05412	0.6041	-0.8859	-0.2859	-0.1859	-0.04588	-0.3359	-0.1359	0.05412	1.124
GENE153X	IMAGE:795322	|| Hs.336681 || || 7543 || ZFX || Zinc finger protein, X-linked || AA454165 || || IMAGE:795322 || || 135500	1	0.6431	0.6431	1.063	0.3931		0.6331	0.4531		0.3231		0.2731	0.0131	-0.0269	-0.6769	0.0231	-0.0169	-0.6069	-0.3369	0.0231	-0.7869	-1.027	-0.3469		-0.0469	-0.3569	0.0831	0.0131	-0.3969	-0.0169	-0.0969	0.3431		-0.4369	0.2531
GENE150X	IMAGE:1460653	|| Hs.496666 || || 23157 || SEPT6 || Septin 6 || AA868745 || || IMAGE:1460653 || || 22478	1	0.9697	0.3897	0.8097	0.8597	0.4397	1.25	1.48	0.6597	0.2497	0.4697	-0.9203	-0.2003	-1.18	-0.8403	0.3597	0.2397	-1.1	-0.7203	0.2197	-1.33	-2.61	-0.3703	0.1097	-0.4503	0.4297	-0.3003	0.4397	-0.2503	0.1497	0.2497	0.1597	0.4297	-0.6403	0.5497
GENE142X	IMAGE:416556	|| Hs.592020 || || 3480 || IGF1R || Insulin-like growth factor 1 receptor || W86987 || || IMAGE:416556 || || 101062	1	0.3256	0.8156	-0.1944	0.5656	-0.004412	0.6256	1.256	1.086	0.8556	1.316	-1.514	0.3456	-0.7744	-2.274	-0.3844	0.3656	-0.7644	-0.1244	0.5356	-2.554	-0.9244	-0.7344	-0.03441	-0.7044	-0.04441	-1.464	0.9656	-0.04441	0.9956	0.8856	0.4256	0.4856	0.4756	0.2156
GENE141X	IMAGE:2516281	|| Hs.194669 || || 2145 || EZH1 || Enhancer of zeste homolog 1 (Drosophila) || AW025724 || || IMAGE:2516281 || || 106735	1	-0.01214	0.5579	0.5479	0.1679		0.9479	0.8579	0.3179	0.3779	0.2279			-1.282		-0.2421	0.3979	0.1779	-0.6721	-0.04214			-1.132	-0.5921	-0.9021	0.1679	-0.7821	0.06786	-0.2521	0.4779	0.4779	-0.03214	0.3979	-0.1021	-0.1221
GENE149X	IMAGE:1632154	|| Hs.465521 || || 23526 || HMHA1 || Histocompatibility (minor) HA-1 || AI004920 || || IMAGE:1632154 || || 136091	1	0.7294	0.7294	0.08941	0.1294	0.4694	0.6994	0.4394	0.3494	0.8494	0.3294	-0.6406	-1.401	-1.261	-0.3206	-0.1506	-0.07059	-0.8206	-2.221	0.3494	-1.341	-2.071	-0.6006	-0.4606	-1.111	-0.04059	0.1194	1.119	0.9394	2.909	1.679	0.01941	0.1094	0.1394	0.3094
GENE138X	IMAGE:1127206	|| || || || || || AA788600::AI792111 || || IMAGE:1127206 || || 17667	1	0.1656	1.076	1.136	0.8456	0.4056	0.5156	1.176	0.8956	1.636	0.8356	-0.1144	-0.04441	-1.074	-0.09441	-0.3544	-0.9044	-1.424	-0.1644	-0.4244	-1.614	-1.274	0.2356	-1.134	-1.404	0.1156	0.7956	-0.3844	0.08559	0.4956	-0.6944	0.8156	1.056	-0.1744	-1.004
GENE144X	IMAGE:725707	|| Hs.591127 || || 10125 || RASGRP1 || RAS guanyl releasing protein 1 (calcium and DAG-regulated) || AA394197::AA399345 || || IMAGE:725707 || || 82615	1	-0.4853	0.1147	0.1747	0.6047	0.9247	0.09471	1.035	0.3447	0.004705	0.6147	-0.3653	0.5147	-0.8753	0.004705	-1.225	-0.3853	-1.295	-0.5953	-0.5853	-1.205	-1.785	-1.685	-0.5953	-0.2153	0.1747	0.4147	0.4247	0.7247	1.065	0.2747	1.405	0.5847	1.005	0.7947
GENE103X	IMAGE:856592	|| Hs.378532 || || 10767 || HBS1L || HBS1-like (S. cerevisiae) || AA669218 || || IMAGE:856592 || || 138427	1	-0.2688	-0.02879	0.3012	-0.1788	-0.3888	-0.2088	-0.4188	-0.3588	-0.7588	-0.5688	0.2412	0.3512	0.6312	-0.2088	-0.2788	-0.008788	0.4312	-0.008788	0.4412		0.3712	0.5212	-0.3188	0.4412	0.4612	1.011	0.1812	-0.5188	0.01121	-0.6788	0.2012	0.1112	-0.4888	-0.01879
GENE38X	IMAGE:1030498	|| Hs.513617 || || 4313 || MMP2 || Matrix metallopeptidase 2 (gelatinase A, 72kDa gelatinase, 72kDa type IV collagenase) || AA555166::AI791715 || || IMAGE:1030498 || || 102998	1	-0.7782	0.4218	0.01176	-0.8282	-0.3882	-0.3982	-0.9882	-1.058	-0.6182	0.2118	-0.05824	0.2818	0.2318	-0.04824	0.2018	-0.8282	-0.1682	0.1618	1.622	1.612	0.8618	0.1718	-0.1182	0.3518	0.8618	0.8718	-1.038	-0.05824	-1.408	-0.6782	0.2418	-0.5582	0.4218	1.482
GENE122X	IMAGE:2435471	|| Hs.293970 || || 4329 || ALDH6A1 || Aldehyde dehydrogenase 6 family, member A1 || AI859300 || || IMAGE:2435471 || || 21717	1	-0.1476	-0.7076	-0.1776	-0.4576	0.2324	0.1524	-0.4076	-0.05758	-0.9476	0.01242	0.2124	0.3624	0.7324	-0.3576	0.1424	0.4524	0.2324	0.4424	0.4624		0.6324	0.06242	0.5024	-0.6076	-0.2376	0.2624	-0.09758	0.3524	-0.2476	-0.1976	-0.04758	-0.2276	-0.01758	-0.3076
GENE69X	IMAGE:376844	|| Hs.445244 || || 55084 || FLJ10159 || Hypothetical protein FLJ10159 || AA046933::AA046989 || || IMAGE:376844 || || 22465	1	-0.009063	-0.5391	-0.2891	-0.1691	-0.3791	-0.1291	-0.1891	-0.03906	-0.2491	-0.009063	0.3009	0.6109	0.7209	0.06094	0.2409	0.2609	0.01094	-0.1891	0.3309	-0.2091	0.6909	0.7209	0.4009			0.1809	-0.08906	0.4909	-0.3391	-0.2691	-0.3791	-0.5291	-0.3191	-0.6991
GENE132X	IMAGE:2073932	|| Hs.482017 || || 23507 || LRRC8B || Leucine rich repeat containing 8 family, member B || AI475900 || || IMAGE:2073932 || || 27811	1	-0.7632	0.07679	-0.2532	0.2268	-0.5032	0.2868	-0.6732	0.1868	-0.9632	-0.09321		0.1068	0.6668	-0.3132	0.4268	0.2868	-0.1532	0.1868	0.8468		0.8968		0.6368				-0.003214	-0.2132	-0.3532	-0.003214	0.1168	-0.1232	-0.8032	0.2668
GENE92X	IMAGE:754358	|| Hs.124611 || || 6695 || SPOCK1 || Sparc/osteonectin, cwcv and kazal-like domains proteoglycan (testican) 1 || AA436142::AA436269 || || IMAGE:754358 || || 29020	1	-1.15	-0.9203	0.5497	0.3097	-0.1503	-0.2403	-1.28	0.3097	-0.1103	-0.02032	0.2897	-0.03032	0.9797	-0.1003	0.4497	-0.6203	1.3	-0.4603	0.6597		0.9497	0.1997	0.9997		1.04	0.1697	-0.6403	0.01968	-0.2403	-0.1103		-1.08	-0.1103	-0.9603
GENE24X	IMAGE:1609752	|| Hs.110675 || || 10452 || TOMM40 || Translocase of outer mitochondrial membrane 40 homolog (yeast) || AA991590 || || IMAGE:1609752 || || 21723	1	0.7588	-1.701	0.03882	-0.2612	-0.1312	-0.7512	-1.701	-0.5412	-0.1812	0.1088	-0.5312	0.04882	0.09882	0.7888	1.199	3.399	3.399	1.909	0.8588	0.5488	0.4188	0.2288	-0.2812	0.3488	1.189	0.9088	-1.621	0.2688	-0.7212	-0.6812	-2.521	0.6388	0.3488	-5.881
GENE109X	IMAGE:700792	|| Hs.84113 || || 1033 || CDKN3 || Cyclin-dependent kinase inhibitor 3 (CDK2-associated dual specificity phosphatase) || AA284072::AA284166 || || IMAGE:700792 || || 134828	1	-0.4888	-1.179	0.8712	-0.7888	-0.3988	0.001176	-1.009	-0.4088	-0.4388	-0.1188	0.8112	0.2712	0.4512	1.971	1.151	-0.5288	1.201	0.04118	0.2112	1.371	1.171	-0.1188	0.2312	-2.259	0.1212	-0.2788	-1.239	-0.3988	-0.2588	-0.8988	0.1312	-0.1988	0.5712	0.4312
GENE78X	IMAGE:809588	|| Hs.78619 || || 8836 || GGH || Gamma-glutamyl hydrolase (conjugase, folylpolygammaglutamyl hydrolase) || AA456621::AA455800 || || IMAGE:809588 || || 138108	1	-0.2261	-0.6761	0.1039	-1.646	-0.4061		-0.4261	-0.7161	-0.2861	-0.2661	0.3039	0.08393	0.5939		0.8339	0.6539	1.634	-0.09607		0.8139	0.8039	-0.4361	-0.4461		1.144		-1.146	-0.4461	-0.2161	-0.7061		-0.2261	0.8939	0.5039
GENE75X	IMAGE:256664	|| Hs.477879 || || 3014 || H2AFX || H2A histone family, member X || H95392::H95424 || || IMAGE:256664 || || 107806	1	-0.2366	-0.06656		-0.7866	-0.1066	-0.1866	-0.6166	-0.6466	-0.2566	0.05344	-0.6466	-1.107	0.3634	0.6934	0.8334	0.5834	0.08344	0.3034		1.393	1.853	-0.02656	-0.2166	-1.197	0.8734	0.9534	-0.1066	-0.1766	-0.5166	0.003438	-0.8766	-0.2466	0.4434	-0.4166
GENE123X	IMAGE:377461	|| Hs.74034 || || 857 || CAV1 || Caveolin 1, caveolae protein, 22kDa || AA055835::AA055368 || || IMAGE:377461 || || 59904	1	0.8597	1.27	0.4397		-0.7403	-1.31	-2.16	0.06968	-0.2203	0.9297	1.93	-2.27	-0.6703	0.8497		4.35		0.1797	1.06	1.21	1.36	0.5497	1.25	1.57	0.3897	0.5897	-1.76	-0.5603	-2.75	-3.32	-2.42	-1.61	1.23	-0.2903
GENE28X	IMAGE:823886	|| Hs.372123 || || 81565 || NDEL1 || NudE nuclear distribution gene E homolog like 1 (A. nidulans) || AA490477::AA490700 || || IMAGE:823886 || || 122818	1	-0.4	0.05	0.87	-1.19	-0.6	-0.31	-0.81	-0.62	-0.19	-0.12	0.3	0.6	0.1	0.47	1.46	-0.67	1.14	1.45	-0.02	0.68	0.6	0.21	0.73	-0.9	0.29	0.06	-0.63	-0.11	-0.74	-0.39	-0.84	0.35	-0.47	-0.35
GENE25X	IMAGE:340657	|| Hs.520187 || || 29920 || PYCR2 || Pyrroline-5-carboxylate reductase family, member 2 || W56771 || || IMAGE:340657 || || 134292	1	-0.7903	0.6897	0.7597	-0.3703	-0.6803	-0.6703	-1.09	-0.7803	-0.7403	-0.0703	0.2197	0.1697	0.7497	0.2997	2.01	-0.7203	1.34	2.37		0.009697	0.6897	0.6997	0.3597	-0.6003	0.5397	0.0497	-0.3903	0.3597	-0.4903	-0.8803	-2.13	-0.5903	0.009697	-0.3303
GENE54X	IMAGE:280699	|| Hs.563491 || || 54749 || EPDR1 || **Ependymin related protein 1 (zebrafish) || N47445::N47444 || || IMAGE:280699 || || 19619	1	-0.1631	0.03688	0.02688	-1.893	-0.7131	0.4069	-0.6531	-1.073	-1.383	0.1669	0.4469	0.3069	0.6169	0.4169		2.177		0.8669	0.4269	0.5269	1.257	-0.5831	0.7869	-0.9331	0.7069	0.1869	-1.433	0.1769	-0.2631	-0.6431	0.6369	0.3269	0.2569	-1.023
GENE35X	IMAGE:139009	|| Hs.203717 || || 2335 || FN1 || Fibronectin 1 || R62612::R62662 || || IMAGE:139009 || || 26582	1	-0.7063	-2.666	0.5037	-0.9063		-1.766			-0.5663	0.3937	0.7137	1.204	0.4637	-0.1163	3.694	3.834	0.6437	-0.8063		0.9837	1.514	0.6237	-1.706	-1.966	0.2537	-0.4963		-0.5963		-0.8563	-1.016	0.2437	-0.8963
GENE61X	IMAGE:855390	|| Hs.444118 || || 4175 || MCM6 || MCM6 minichromosome maintenance deficient 6 (MIS5 homolog, S. pombe) (S. cerevisiae) || AA663995 || || IMAGE:855390 || || 86875	1	-0.393		0.547	-0.303	-1.303	0.087	-0.583	-0.973	-0.853	-0.473	0.077	0.057	0.117	0.537		2.297			0.567	0.897	0.107	0.097	-0.193	0.147	0.407	0.787	-0.553	-0.583	0.427	-0.953	0.467	-0.543	0.497	-0.413
GENE30X	IMAGE:1475659	|| Hs.75799 || || 5652 || PRSS8 || Protease, serine, 8 (prostasin) || AA872020 || || IMAGE:1475659 || || 106466	1	-0.8668	-2.007	0.04323	-0.1968	-1.257	-0.1568	-0.1868	-0.6968	-0.4168	0.1632	-0.8668	0.8032	0.06323	0.1532		2.073	0.6232	0.03323		1.523	1.293	0.4632	0.5032	-0.2268	0.5232	-0.1768	-0.4168	0.08323	-0.4468	-0.05677		0.05323	0.4432	-0.8668
GENE102X	IMAGE:731168	|| Hs.554883 || || 79723 || SUV39H2 || Suppressor of variegation 3-9 homolog 2 (Drosophila) || AA417344::AA417340 || || IMAGE:731168 || || 85272	1	-0.4968	-2.777	-0.04677	-0.7568	-1.587	-0.1968	0.2032	-0.4968	-0.8968	-0.4768		1.173	1.833	-0.1968	0.9832	0.8632	0.5332	-1.097		1.683	1.363	0.5132	-0.1768		0.8732	-0.2168	-0.9268	0.8932	1.103	-0.2768	0.3132	-0.9568	-0.2168	-0.5368
GENE80X	IMAGE:590759	|| Hs.105269 || || 6307 || SC4MOL || Sterol-C4-methyl oxidase-like || AA157955::AA157954 || || IMAGE:590759 || || 87051	1	-0.6325		-0.2525	-0.8425	-0.9525	0.3075	-0.4825	-0.5025	-0.3625	0.0075	0.3275	0.2875	0.6075		0.7575	1.128		-0.8525		0.8875	0.9175	0.5975	0.3075		0.3075	0.0175	-0.7325	-0.3425		-0.6325	0.0175	-0.1925	0.4075	-0.1025
GENE108X	IMAGE:531036	|| Hs.406013 || || 3875 || KRT18 || Keratin 18 || AA070498::AA070385 || || IMAGE:531036 || || 115780	1	0.1903	0.7203	-0.6297	-1.61	-1.13	-0.6797	-0.9497			-0.4597	0.8003	1.37	1.13	0.5803	-0.2297	0.1603	0.2003	1.1	1.41	1.44	1.39		-0.03965	-0.3197	-0.3997	0.7503		0.1203	-1.18	-0.9097	-1.45		-0.2897	-1.09
GENE59X	IMAGE:1879640	|| Hs.643584 || || 285313 || IGSF10 || Immunoglobulin superfamily, member 10 || AI288214 || || IMAGE:1879640 || || 95128	1	-0.06		-0.09	-3.46	-1.5	-0.83	-2.3	0.11	-1.18	-0.44	0.71	2.27	2.51	1.08		2.52		2.88		3.04	2.03	1.6	-0.18		-0.47	-0.46	-3.09	-0.87	-1.61	-4.28		3.37	-0.51	-0.79
GENE82X	IMAGE:2209734	|| Hs.146688 || || 9536 || PTGES || Prostaglandin E synthase || AI540460 || || IMAGE:2209734 || || 12403	1	-0.3411	0.6289	-0.8811		-0.6511		-1.121	-0.5311	0.03893	0.4989	-1.221	1.379	1.099	-0.08107	0.8989	0.7789	1.099	0.5589		2.269	1.519	0.02893	1.099		-0.03107		-2.141	-1.161	-1.091	-2.731		1.619	-0.8511	-0.6811
GENE127X	IMAGE:288663	|| Hs.333303 || || 2705 || GJB1 || Gap junction protein, beta 1, 32kDa (connexin 32, Charcot-Marie-Tooth neuropathy, X-linked) || N62394::N79360 || || IMAGE:288663 || || 114913	1	-0.4614	-4.981	-1.211	0.3286	-0.8814	-1.391	-1.081	-0.1414	-0.2214	0.9486		1.469	1.089	0.5686	2.879	2.899		2.399		1.419	0.3986	-1.631	0.8586	-1.131	0.9486	0.1086		1.269	-2.941	-1.261		-0.5714	0.1686	0.1586
GENE99X	IMAGE:204735	|| Hs.282795 || || 653308 || RP11-564C4.1 || MRNA; cDNA DKFZp779G2222 (from clone DKFZp779G2222)::N-acylsphingosine amidohydrolase (non-lysosomal ceramidase) 2B || H57166::H57242 || || IMAGE:204735 || || 123896	1	-0.7276	-0.5776		-0.4976	-0.06759	-0.3076	-0.1276	-0.04759	-0.1776	-0.06759	0.2124	0.02241	0.1624	0.6224		0.6724		1.072	1.072		0.1524	-0.1876	-0.2676		0.7224	0.2024	-0.3276	0.03241	-1.068	-0.3176	-0.1176	-0.5376	0.2824	0.1924
GENE42X	IMAGE:844552	|| Hs.102746 || || || || Transcribed locus, strongly similar to XP_526429.1 PREDICTED: ATPase family homolog up-regulated in senescence cells [Pan troglodytes] || AI791156::AA626456::AI734210 || || IMAGE:844552 || || 72504	1	-1.008		-0.9877	-0.6577	-0.8077	-0.6277	-0.6877	0.002258	-0.4077	-0.02774	0.2623	1.262	1.052	0.2723		1.212		1.012	0.1423	1.382	0.8423	-0.3877	-0.06774	-0.1277	0.08226	1.882	-1.018	-0.6677	-0.02774	-0.3477	-0.5477	-1.188	0.6923	-0.5077
GENE128X	IMAGE:51460	|| Hs.22587 || || 117178 || SSX2IP || Synovial sarcoma, X breakpoint 2 interacting protein || H20847::H20898 || || IMAGE:51460 || || 95967	1	-0.09581		0.9342	-1.576	-0.8258	-0.1658	-0.7058	-0.5758	-0.6658	0.01419	0.1042	0.03419	0.4642	-0.9858	1.584	1.714	1.234	0.4642		0.9642	0.3942	0.5542	-0.3258		0.9742	-0.06581	-0.9958	-0.7958	-0.8758	0.4042	-0.1358	-0.5858	-0.1758	-0.2858
GENE36X	IMAGE:1901000	|| Hs.153408 || || || || Transcribed locus, strongly similar to XP_498510.1 PREDICTED: hypothetical protein XP_498510 [Homo sapiens] || AI302849 || || IMAGE:1901000 || || 20848	1	-0.5418	-1.222	-1.392	-1.952	-1.032	-0.4818	-0.9118	-0.3618	-0.2918	0.6682	-0.1018	2.088	2.388	0.7282	1.038	3.508		0.3582		2.588	1.728	0.7282	1.718			-1.222	-2.022	0.08821	-0.04179			-1.002	-0.7818	-4.272
GENE124X	IMAGE:767313	|| Hs.347991 || || 7026 || NR2F2 || Nuclear receptor subfamily 2, group F, member 2 || AA418544::AA418510 || || IMAGE:767313 || || 20037	1	0.2372	-1.013	0.06724		-0.3628	-0.8528	-2.343	-1.603	-2.753	-0.2628	0.8372	1.137	1.317		2.157	2.117	2.507	0.7472	-1.963	3.647	0.07724	0.2872	-0.7528		1.547	-0.1228	-0.7228	-0.3328		-2.283		0.1572	0.2372	-1.713
GENE95X	IMAGE:760224	|| Hs.98493 || || 7515 || XRCC1 || X-ray repair complementing defective repair in Chinese hamster cells 1 || AA425139::AA426207 || || IMAGE:760224 || || 61540	1	0.1865	0.1465	-0.05353	-0.3735	-0.1035	-0.3535	-0.8335	-0.2935	-0.2835	0.05647	-0.1435	0.3165	0.5265	-0.2535	1.126	0.5665	0.8665	0.6865	0.3065	0.6765	0.3865	0.1865	-0.1235	-0.3735	0.1665	-0.02353	-0.9835	-0.1435	-0.9235	-0.5035	-0.3235	-0.3935	0.1765	0.1065
GENE34X	IMAGE:139009	|| Hs.203717 || || 2335 || FN1 || Fibronectin 1 || R62612::R62662 || || IMAGE:139009 || || 26582	1	1.231	0.3407		-2.129	-1.019	-0.1693		-1.869	-2.059	-0.9693	-0.1293	1.171	0.09067	-0.6293	2.811	3.061	3.431	1.261	3.381	1.921	0.5807	-0.6193	-0.3393	-0.8393	0.4207	-0.04933		-1.909	-2.559	-2.679	-2.509		1.961	-1.179
GENE96X	IMAGE:487513	|| Hs.591346 || || 1490 || CTGF || Connective tissue growth factor || AA044993 || || IMAGE:487513 || || 12045	1	0.4138	0.6538	-0.4062	-2.386	-1.386	-1.616	-1.906	-0.8662	-0.3362	-0.2762	0.1038	0.6938	0.5938	-0.8562	1.904	2.984	3.304	2.064	-1.466	2.694	1.534	-0.2162	0.4338	0.5038	0.3138	-0.7862	-2.276	0.3938	-2.176	-1.536	-0.3362	0.1838	0.1338	-0.07618
GENE32X	IMAGE:181541	|| Hs.234074 || || 92737 || DNER || Delta-notch-like EGF repeat-containing transmembrane || H28681::H39690 || || IMAGE:181541 || || 103659	1			-1.004	-2.634	-0.5343	-0.9743	-1.084	-0.1543	-0.5043	0.9157	0.6457	1.076	0.6257	0.08571		2.846			0.7357	2.106	1.756	1.046	0.7557	0.3557	-0.5443	-0.3243	-1.014	-0.1343	-3.814	-0.6143		0.4757	0.1357	-0.2243
GENE88X	IMAGE:276902	|| Hs.464422 || || 81035 || COLEC12 || **Collectin sub-family member 12 || N39436::N48549 || || IMAGE:276902 || || 115939	1	0.2077		-0.7723	-0.7123	-1.032	-0.02226	-0.8423	-0.04226	-0.6023	-0.09226	0.2377	0.8377	0.6277	0.2277		0.9977		1.518	-0.5423	0.7177	1.488	0.01774	0.9277	1.038	-0.2923	-0.02226	-1.102	0.04774	-0.1423	-0.9423	-1.242	-0.6223	0.4477	-0.3123
GENE41X	IMAGE:594120	|| Hs.8364 || || 5166 || PDK4 || Pyruvate dehydrogenase kinase, isozyme 4 || AA169469 || || IMAGE:594120 || || 123610	1	-0.3662		0.5038	-0.2162	-0.9062	-0.5562	-2.006	-1.446	-1.156	-0.06621	1.664	0.5638	1.224	0.8438		0.6038		2.304	-0.04621	2.034	1.544	-0.3662	0.9138	0.2938	0.3538		-0.1462	-1.256	-0.9062	-0.8362		-1.076	-0.5462	-0.9462
GENE52X	IMAGE:248849	|| Hs.529023 || || 55205 || ZNF532 || Zinc finger protein 532 || H80749::H80748 || || IMAGE:248849 || || 22285	1			0.201	-0.729	-0.529	-0.779	-1.259	-1.059	-1.059	-0.709	1.341	1.691	1.721	0.661	1.671	2.351			0.141	1.151	2.141	-0.439	0.03103	0.321		-0.399	-1.079	0.03103	-0.809	-1.099	-0.589	-1.269	-0.01897	-1.629
GENE15X	IMAGE:625740	|| Hs.85603 || || 84668 || DRCTNNB1A || Down-regulated by Ctnnb1, a || AA188347::AA186951 || || IMAGE:625740 || || 123991	1	-0.3932		-0.1332	-0.9432	-1.053	-0.7232	-1.133	-0.7832	-0.5732	-0.4332	0.6468	0.7268	0.6068	0.4068		1.977		2.967	0.06677	1.737	1.567	0.07677	1.187	0.2468	-0.1032	-0.5032	-1.053	-0.7532	-0.6932	-0.7832	-0.8832	-0.6232	-0.03323	-0.6132
GENE40X	IMAGE:259884	|| Hs.318894 || || 57211 || GPR126 || G protein-coupled receptor 126 || N32904::N42045 || || IMAGE:259884 || || 126124	1	0.06188	-1.518	0.06188	-1.108	-0.7181	0.1319	-1.048	-0.6181	-1.238	-0.3581	0.5619	1.142	1.682	0.4819	1.012	1.302	2.872	2.622	0.4219	1.832	0.2019	-0.4681		0.7319	0.3219	0.05188	-1.748	-1.228	-0.9181	-1.338		-1.048	-1.708	-0.4281
GENE37X	IMAGE:83297	|| Hs.591863 || || 8323 || FZD6 || Frizzled homolog 6 (Drosophila) || T68333::T68405 || || IMAGE:83297 || || 124402	1	0.01438		0.4844	-1.246	-0.7156	0.04438	-0.8156	-0.1856	-0.4756	-0.8156	0.4344	0.6244	0.2644	-0.08562		1.024	1.824	1.624	0.06438	1.534	1.194	-0.2756	0.1344	-0.1456	0.4544	0.4744	-0.4356	-0.4056	-0.6056	-0.9156	-1.776	-0.4556	-0.5756	-0.2656
GENE131X	IMAGE:1591143	|| Hs.128803 || || || || Transcribed locus, strongly similar to XP_497950.1 PREDICTED: hypothetical protein XP_497950 [Homo sapiens] || AA975760::AI791769 || || IMAGE:1591143 || || 102918	1	0.756		-0.214	-1.084	-0.834	-0.504	-0.834	-0.434	-0.834	-0.124	0.846	0.766	0.606	0.006				2.426	0.906	1.586	1.556	-0.504	0.796	-0.034	-0.574	-0.224	0.436	0.066	-0.354	-1.224	-1.584	-1.104	-0.124	-0.164
GENE91X	IMAGE:796469	|| Hs.5199 || || 29089 || UBE2T || Ubiquitin-conjugating enzyme E2T (putative) || AA460432::AA460431 || || IMAGE:796469 || || 124733	1	0.6768	-0.1732	-0.05324	-1.103	-1.533	-0.4532	-1.043	-0.4532	-1.103	-0.4832	0.5568	0.8668	0.8868	0.8668	1.687	1.277	1.917	1.547	-0.5132	1.007	0.3168	-0.2032	0.03676	-0.6832	-0.1332	-0.09324	-0.7032	-0.3932	-0.3832	-0.9032	-0.6832	-0.6532	-0.03324	0.1368
GENE68X	IMAGE:811069	|| Hs.99480 || || 157570 || ESCO2 || Establishment of cohesion 1 homolog 2 (S. cerevisiae) || AA485454::AI732824::AA485622::AI734203 || || IMAGE:811069 || || 85649	1	1.127	-2.603	-0.6329	-0.7429	-1.683	-0.6029	-1.773	0.1471	0.1471	0.2571	-0.4729	1.887	1.617	0.3671		2.687	1.507	1.937	0.2971	2.147	1.427	0.3271		1.877	1.087		-3.593	-0.2829	-0.5429	-2.283	-4.013	-1.043	0.5971	0.8271
GENE67X	IMAGE:726086	|| Hs.438231 || || 7980 || TFPI2 || Tissue factor pathway inhibitor 2 || AA399473::AA293402 || || IMAGE:726086 || || 116040	1	2.059	-2.671	-1.141	-1.071	-1.321	-0.08059	-1.901	-0.4106	-0.3106	0.7894	-0.09059	0.6094	0.4394	0.04941	2.859	3.359	2.399	2.169	-0.2306	2.179	0.9294	0.2194	0.7394	-0.3006	0.02941	0.4694	-3.411	-0.7006	-1.291	-1.771	-2.961	-0.1806	-0.06059	0.5994
GENE27X	IMAGE:310138	|| Hs.484423 || || 2295 || FOXF2 || Forkhead box F2 || N98485::W24258 || || IMAGE:310138 || || 107739	1	0.8879		-0.06214		0.6179	-0.2821	-0.4221	-1.112	-0.6721	0.01786	0.3179	-0.6021	0.9079	0.4179		3.668				2.348	1.578	0.3179	0.8679	0.4279	0.5379	0.3779	-3.122	-0.3021	-0.6621	-1.302	-3.152	-0.9121	-0.09214	-0.5921
GENE117X	IMAGE:773399	|| Hs.495912 || || 1756 || DMD || Dystrophin (muscular dystrophy, Duchenne and Becker types) || AA425649::AA427831 || || IMAGE:773399 || || 115080	1	1.065		-1.265	-1.445	-1.205	-0.6054	-0.8954	0.2946	-1.405	0.01464	1.985	2.085	2.065	0.2446		3.445		2.605		0.9746	0.5546	0.8546		-1.055	-0.3054		-1.595	-0.2254	-1.395	-1.255	-2.325	-0.3154	-0.6554	-0.2354
GENE20X	IMAGE:120162	|| Hs.556122 || || || || Clone IMAGE:120162 mRNA sequence || T95274::T95273 || || IMAGE:120162 || || 116671	1	0.9352		-1.605	-1.935	-1.115	0.4252	-1.035	-0.8248	-0.6748	0.5652	0.7352	0.7652	1.045	0.2452		3.855		2.835	0.7352	1.265	1.085	0.1452	0.6752		0.2952		-1.335	0.03517	-0.1348	-1.575	-3.155	-0.7948	-0.6748	-0.7848
GENE105X	IMAGE:1637726	|| || || || || || AI000804 || || IMAGE:1637726 || || 115584	1	1.389	-2.091	-0.4509	-0.5609	-1.221	-0.8609	-1.451	-0.5309	-1.291	-0.2409	1.449	2.779	2.389	1.549	2.769	1.349		3.039	0.2891	1.539	1.489		-1.131	1.109	0.04906	-0.2809	-4.201	0.4691	-0.6909	-1.551	-2.111	-1.701	-0.04094	-1.251
GENE14X	IMAGE:109863	|| Hs.531561 || || 2013 || EMP2 || Epithelial membrane protein 2 || T88721::T84249 || || IMAGE:109863 || || 95141	1	0.1053	-2.045	-0.6947	-0.4747	-1.735	-0.9147	-1.685	0.6053	-0.8247	0.7653	-0.3147	-1.425	0.3453	3.285		3.405	3.545	2.865	0.2553	1.845	0.5753	0.8553	0.5853	0.3153		0.2553	-1.515	-0.9347	-1.245	-1.405	-2.335	-0.7547	-0.7847	-0.5247
GENE26X	IMAGE:138991	|| Hs.233240 || || 1293 || COL6A3 || Collagen, type VI, alpha 3 || R62603::R62651 || || IMAGE:138991 || || 125431	1	0.03765	-1.832	-0.1824	-1.772	-0.8524	0.2476	-0.9024	-0.3824	-0.6224	0.07765	-0.3024	0.1076	0.1776	0.3576	3.108	0.6376	1.978	2.528	0.5476	-0.01235	0.4976	-0.5524	0.5476	0.2476	0.1076	0.2476	-0.9724	-0.4724	-0.6524	-0.6224	-0.4824	0.2576	-0.8724	-0.2224
GENE17X	IMAGE:565321	|| Hs.148609 || || 90025 || C6orf157 || Chromosome 6 open reading frame 157 || AA136213::AA136385 || || IMAGE:565321 || || 114964	1	-0.5989	-0.6789	-0.2789	-0.4089	-0.7289	-0.8389	-0.3689	-0.3289	-0.06893	0.2211			0.4411	-0.5389		0.7511		0.8411	0.3711	1.751	0.8411	0.3711	0.6611	0.9711	1.191		-1.079	-0.3089	-0.4389	-0.6489		-0.3989	-0.3389	-0.3589
GENE79X	IMAGE:1590208	|| Hs.110675 || || 10452 || TOMM40 || Translocase of outer mitochondrial membrane 40 homolog (yeast) || AA947607::AI791753 || || IMAGE:1590208 || || 108251	1	-0.9593	-1.019	-0.2593	-1.719	0.0007141	-0.1593	-2.199	-0.5693	0.2707	0.8307		-0.1993	0.8307		0.2107	2.381	1.811			3.571		1.251	0.9107	1.251	0.1907	-0.2193		-1.099	-1.269	-0.5993	-2.699	-1.119	0.4607	0.1207
GENE22X	IMAGE:1473995	|| Hs.632474 || || 647219 || LOC647219 || **Similar to Achaete-scute homolog 3 (bHLH transcriptional regulator Sgn-1) (Mash-3) || AA936942::AI733025::AI791516 || || IMAGE:1473995 || || 107441	1			0.705	-1.055	-0.745	-0.775	-1.985	-0.675	-0.255	0.635	-0.815	-0.135	0.525	0.245					-0.015	4.035	1.165	1.665	1.205	0.675	0.665	0.565	-1.225	-0.265	-1.125	-1.535	-1.145	-0.615	-0.045	0.325
GENE90X	IMAGE:1188796	|| Hs.430851 || || || || Transcribed locus || AA653002::AI821112 || || IMAGE:1188796 || || 95471	1	-0.07793		-0.4979	-1.508	-0.3579	-1.478	-1.008	0.1621	0.3321	0.8921	-0.2979	-0.8979	0.1021	0.08207		1.552		1.212	1.252	2.602	0.09207	1.392	0.5721	-0.07793	-0.2779		-1.328	-0.8379	-0.8379	-1.018		-0.3079	0.3221	0.2421
GENE49X	IMAGE:242840	|| Hs.44235 || || 57213 || C13orf1 || Chromosome 13 open reading frame 1 || H94063::H94136 || || IMAGE:242840 || || 108840	1	-0.04	0.13	-0.19	-0.67	-0.53	-0.17	-0.08	-0.07	-0.23	0.02	0.3	0.04	0.35		0.69	1.32		0.46	0.29	0.61	0.96	0.5	-0.24		0.18	0.18	-0.71	-0.15	-0.66	-0.35	-0.83	-0.94	0.19	-0.36
GENE21X	IMAGE:813823	|| Hs.406475 || || 4060 || LUM || Lumican || AA447781::AA453712 || || IMAGE:813823 || || 104270	1	0.5218	-0.1682	-0.2882	-1.138	-0.8782	-0.6682	-1.138	-0.7282	-0.7282	0.2218	-0.4182	0.8118	0.2718	0.8118	0.5418	1.542	1.682	0.4218	-0.6382	1.712	1.332	0.6918	-0.02823	1.302	0.5118	1.492	-1.408	-0.4782	-1.248	-0.9182	-1.858	-0.6882	-0.07823	-0.3682
GENE98X	IMAGE:1592987	|| Hs.484844 || || 54901 || CDKAL1 || CDK5 regulatory subunit associated protein 1-like 1 || AI002468::AI733464::AI791779 || || IMAGE:1592987 || || 123866	1	1.114	-0.03645	-0.2465	-0.6565	-0.3365	-0.06645	-0.7365	-0.9165	-0.2665	0.02355	-0.07645	0.4635	0.05355	-0.3365		1.864			0.7035	0.6335	1.494	0.5635	1.134	-0.03645	-0.3665	0.003548	-1.036	-0.08645	-0.1865	-0.6165	-1.016	-0.4765	-0.04645	-0.5065
GENE50X	IMAGE:744800	|| Hs.19718 || || 10076 || PTPRU || Protein tyrosine phosphatase, receptor type, U || AA644448 || || IMAGE:744800 || || 108070	1			0.02429	-1.526	-0.4257	1.234	-1.296	-0.8357	-0.01571	0.4843	-1.446	0.4043	-0.03571	0.4443		4.324				1.794	1.544	0.7143	0.9343	0.3043	-0.1557	0.4743	-2.176	-0.6957	-1.226	-1.186	-0.9257	-0.3357	-0.2157	-0.1857
GENE29X	IMAGE:727526	|| Hs.75573 || || 1062 || CENPE || Centromere protein E, 312kDa || AA411850::AA402431 || || IMAGE:727526 || || 128598	1	-0.09758	-1.178	-0.6976	-0.5476	-0.7076	-0.3676	-1.718	-0.4576	-1.058	-0.3976	0.8124	0.9224	1.232	1.192	1.462	3.132		-0.1076	-0.4776	1.802	0.6224	0.07242	0.02242	1.022	-0.4276	0.1624	-1.328	-0.6376	-0.8776	-0.9576	0.002424	-0.4176	-0.2576	0.2524
GENE23X	IMAGE:119882	|| Hs.546255 || || 2266 || FGG || Fibrinogen gamma chain || T94279::T94626 || || IMAGE:119882 || || 56631	1			0.4028	-1.057	-0.6772	-0.4572	-0.8372	-0.9072	-0.9272	-0.1672	0.6028	0.5128	0.2228	0.002758		5.033			0.3528	2.483	0.3628	0.1028	0.3928	0.3528	0.2628	-0.7472	-0.7672	-0.5872	-1.337	-1.277	0.04276	-0.7372	-0.2572	-0.3872
GENE113X	IMAGE:138861	|| Hs.293917 || || 25945 || PVRL3 || Poliovirus receptor-related 3 || R62781::R62780 || || IMAGE:138861 || || 20811	1	0.006774	-0.8732	-0.6932	-0.2732	-0.6832	-1.263	-0.4132	0.02677	-0.8632	0.07677	1.477	2.137	1.747	0.8868	2.137	4.267	0.6768	-0.3132	-0.1532		2.077	0.1168	0.3768			-0.6432	0.1868	0.03677	-1.563	-2.893	-3.783	-0.9432	-0.3732	-0.5032
GENE86X	IMAGE:853789	|| Hs.270279 || || 7306 || TYRP1 || Tyrosinase-related protein 1 || AA668457 || || IMAGE:853789 || || 71744	1		-0.9469	-0.6669	-1.347	-0.9069	-0.6169	-3.087	0.1631	0.1131	1.433	1.383	1.713	1.483	0.5231		2.883				2.733	1.903	0.8431	1.303	-0.7369	0.2731	0.0731	-0.6769	-0.6369	-2.027	-1.707	-1.987	-1.057	-0.5369	0.1131
GENE16X	IMAGE:564898	|| Hs.478289 || || 22871 || NLGN1 || Neuroligin 1 || AA129318::AA129381 || || IMAGE:564898 || || 20538	1			-0.4246	-1.245	-0.9946	-0.7146	-1.685	-1.295	-0.2746	0.3854	0.5754	1.185	0.8554	0.2054		3.195			-0.9346	3.045	1.475	0.4454	1.465		2.475	-0.2546	0.5254	-0.8146	-1.775	-2.245	-2.235	-0.7546	-0.5546	0.3654
GENE76X	IMAGE:859807	|| Hs.102598 || || 8174 || MADCAM1 || Mucosal vascular addressin cell adhesion molecule 1 || AA668527 || || IMAGE:859807 || || 81399	1	-0.6655		-0.6555	-0.6555	-0.4755	-1.106	-1.026	0.1445	-0.2855	0.004483	0.8745	0.8845	1.344	-0.2255		0.06448		1.834	0.1445	1.864	1.254	0.4045	0.7045		-0.5555	-0.4755	-0.3455	-0.4755	-0.2655	-0.7255		-0.6455	-0.5955	-0.3455
GENE94X	IMAGE:1629420	|| Hs.128199 || || 55752 || SEPT11 || Septin 11 || AA985228 || || IMAGE:1629420 || || 94645	1	-0.4094	0.3106	-0.3294	-0.7594	-0.8094	-0.3794	-0.05939	-0.04939	-0.4994	0.0006063	0.3206	0.3906	0.2706	0.2706	1.291	0.3906	0.2006	0.7606	0.7606	1.961	0.3206	0.1706	0.2606	-0.1494		-0.6094	-0.2094	-0.1494	-0.5994	-0.6194	-0.3994	-0.6494	-0.5494	-0.4494
GENE7X	IMAGE:286490	|| Hs.525781 || || 161742 || SPRED1 || Sprouty-related, EVH1 domain containing 1 || N67355 || || IMAGE:286490 || || 12702	1	-0.8021	-0.2021	-0.2221	-0.7021	-1.452		-0.9521	-0.7321	-0.3621	-0.4721	0.7079	0.04786	0.1979	0.1479		0.5979		0.9279		2.608	1.048	0.6479	2.168		0.6579	-0.2521	-0.2721	-0.5921	-0.7021	-1.112		-1.032	-0.5921	0.6979
GENE60X	IMAGE:594438	|| Hs.594219 || || || || CDNA clone IMAGE:5391675 || AA164543::AA165085 || || IMAGE:594438 || || 27249	1		0.4552	-0.6948	-0.1248	-1.015	-0.4548	-1.095	-0.3748	-0.9248	0.2852	1.215	0.5652	0.6452	-0.3248		1.135		0.2752	-0.1948	2.605	1.005	0.7752	1.185	-0.03484	0.7152	-0.4648	0.1552	-1.055	-0.6148	-1.165	-0.7648	-1.085	-0.7048	0.07516
GENE58X	IMAGE:1591076	|| Hs.513057 || || 3843 || RANBP5 || RAN binding protein 5 || AA977439::AI733456::AI791757 || || IMAGE:1591076 || || 81289	1	-0.3684		-0.4184	-0.8384	-0.3184	-0.4984	-1.098	0.4716	-0.8984	0.1716	1.112	0.9516	0.8916	0.07161		0.3216		0.6316	0.6416	1.952	0.6916	0.8516	0.4516	0.5716	0.03161	-0.3084	0.07161	-0.6584	-0.7184	-1.408	-0.4684	-1.028	-0.8084	-0.04839
GENE13X	IMAGE:626908	|| Hs.598563 || || || || Transcribed locus || AA191404::AA190461 || || IMAGE:626908 || || 58530	1			-0.7597	-1.09	-1.43	-1.02	-1.54	-0.1097	-1.17	0.4803	1.28	1.1	0.9503	-0.2997		2.21		1.46	0.5403	2.52	0.7803	0.8103	0.7803	0.4603	0.2303	-0.4897	-0.1497	-0.8897	-0.8797	-1.94		-1.4	-0.3397	-0.09966
GENE125X	IMAGE:1591008	|| Hs.410924 || || 84260 || TCHP || Trichoplein, keratin filament binding || AA975634::AI733413::AI791723 || || IMAGE:1591008 || || 58244	1	-0.46		-0.82	-0.79	-0.65	-0.8	-1.16	0.7	-0.12	0.95	0.64	-0.07	-0.08	-0.74		-0.04		0.42	0.59	2.65	0.39	1.37	1.69		0.27	-0.22	0.63	-0.9	-0.75	-0.7	-1.39	-0.94	-0.38	0.71
GENE45X	IMAGE:81229	|| Hs.531561 || || 2013 || EMP2 || Epithelial membrane protein 2 || T57082::T57153 || || IMAGE:81229 || || 70408	1	-0.06333		-0.8633	-1.523	-0.7033	-0.9333	-0.9933	0.2367	-0.6133	0.5367	0.8567	0.7067	0.3167	0.1567		0.1767		0.07667		3.527	1.117	1.397	1.027	0.8367	-0.01333	0.006667	0.4067	-0.8833	-1.003	-1.903	-1.513	-1.003	-0.1233	0.7567
GENE55X	IMAGE:549221	|| Hs.365706 || || 4256 || MGP || Matrix Gla protein || AA081092::AA081250 || || IMAGE:549221 || || 94791	1	0.1138	0.04382	-0.006177	-0.2262	-0.9162	-0.6062	-0.9762	-0.3462	-0.7162	0.4338	0.5138	0.1838	0.4838	0.1638	1.704	0.3938	0.6838	0.7538	0.05382	2.394	0.5338	0.4538	0.5938	0.6138	-0.01618	-0.2262	-1.176	-0.4262	-1.096	-0.8762	-0.9962	-1.136	0.04382	-0.4162
GENE31X	IMAGE:52930	|| Hs.509343 || || 10979 || PLEKHC1 || Pleckstrin homology domain containing, family C (with FERM domain) member 1 || H29253::H29252 || || IMAGE:52930 || || 26944	1	-2.359	1.651	-0.8591	-2.389	-1.019	-1.899	-2.579	-0.3291	-0.1791	0.6509	1.141	1.501	1.951	-0.7391	2.491	0.5409	2.381	1.361	2.141	3.111	1.241	1.641	1.141	0.6609	0.1109	-2.049	-0.7291	-0.6091		-5.319		-0.9991	-0.9691	-0.6891
GENE43X	IMAGE:838155	|| Hs.379191 || || 79966 || SCD5 || **Stearoyl-CoA desaturase 5 || AA457374::AA457423 || || IMAGE:838155 || || 70830	1	-0.1433		0.01667	-0.5533	-0.04333	-0.5833	-0.4933	0.07667	-0.6433	-0.1133	0.8267	0.3067	0.2967	-0.02333		0.8267		-0.1233	0.5967	1.907	0.8667	0.5367	0.3267		0.3567	-0.06333	-0.3733	-0.4233	-0.02333	-1.093	-1.753	-0.6733	0.2967	-0.1133
GENE89X	IMAGE:595037	|| Hs.631733 || || 9052 || GPRC5A || G protein-coupled receptor, family C, group 5, member A || AA172400::AA173872 || || IMAGE:595037 || || 60901	1	-1.037	0.2229	0.8629	-1.397	-0.3871	-0.3771	-0.6671	-0.1071	-0.1671	-0.04706	0.7229	0.7329	1.283	-0.7471	0.5529	0.05294	0.6529	0.6729	0.8329	3.183	1.063	0.6929	0.5829	0.2129	0.3529	-0.6971	-1.787	-0.6271	-0.2871	-1.957	-1.037	-0.9471	0.2829	-0.6871
GENE97X	IMAGE:840751	|| Hs.160556 || || 31 || ACACA || Acetyl-Coenzyme A carboxylase alpha || AA486071 || || IMAGE:840751 || || 58629	1	-0.2397		-0.5797	-0.1997	-0.4797	0.2603	-0.6597	0.4003	-0.8597	-0.03967	0.5403	0.9003	0.4303			0.9703		0.4603	1.94	1.54	0.2303	0.3403	0.7703	-0.1997	0.06033	-0.07967	-0.5297	-1.15	-0.9597	-1.39	-0.5897	-0.7597	-0.07967	-0.04967
GENE114X	IMAGE:2390143	|| Hs.122908 || || 81620 || CDT1 || Chromatin licensing and DNA replication factor 1 || AI739449 || || IMAGE:2390143 || || 129550	1	-0.6819	-1.072	-1.572	-1.302	-0.01187	-0.7119	-0.2519	-1.042	0.1981	0.4881	0.3681	0.4381	0.7181	0.5781	0.9581	1.408	1.148	0.04813		2.498	1.488	0.1281	0.1981	-0.7619	-0.8019	-0.4419	-0.01187	-0.4119	-0.1819	-0.5919		-0.07187	0.08813	-0.8319
GENE11X	IMAGE:857652	|| Hs.635690 || || || || Transcribed locus || AA633751 || || IMAGE:857652 || || 85201	1	-0.9013			-0.9813	-0.6413	-0.6913	-0.01129	-0.2313	-0.3313	-0.1613	-0.1513	0.08871	0.4787	0.1687		1.369	0.4287	-0.2113	0.8087	2.279	0.6287	0.6087	1.189	-0.4813	0.4287	-0.1113	-0.8413	-0.1413	-0.05129	-0.8213	-0.7013	-0.4513	-0.3013	-0.2613
GENE10X	IMAGE:510608	|| || || || || || AA099408::AA101867 || || IMAGE:510608 || || 115449	1	-0.3771	-1.307	-0.8971	-0.9971	-0.7671	-0.8771	-1.067	-1.047	-0.1671	1.113	-0.3271	-0.007097	0.0929	0.1129	1.183	1.233	0.3129	0.3729		2.983	1.903	0.7929	0.5329	-1.107	1.463		-0.7071	-0.0671	-0.3671	-0.9071		-0.3571	-0.1871	-0.5571
GENE85X	IMAGE:206632	|| Hs.120759 || || 338 || APOB || Apolipoprotein B (including Ag(x) antigen) || H57779::H57778 || || IMAGE:206632 || || 23908	1	-2.112	-0.07167	-1.452		-2.752	-0.9617	-3.492	0.09833	-0.2017	0.4983	1.108	1.468	2.348	-0.05167	1.448	3.518	3.538	0.4683		0.4283	2.088	0.3183	0.9183	0.7383	-1.062	-1.092		-0.8217	-1.802		-0.9917	-0.5517	-0.6517	-0.9217
GENE72X	IMAGE:309826	|| Hs.213861 || || 3910 || LAMA4 || Laminin, alpha 4 || N94616::W23598 || || IMAGE:309826 || || 30625	1	-2.679	-0.5494	-0.1394	0.1406	-1.019	-1.809	-3.579	0.09061	-0.02939	0.2706	2.111	2.041	1.771	0.4706	0.03061	2.171	1.811	-0.8794	0.09061	2.251	2.411	1.551	1.271	1.211	0.08061	-0.06939		-0.2294	-2.139	-2.449	-0.1794	-1.089	-0.5094	-2.419
GENE19X	IMAGE:490995	|| Hs.477866 || || 5352 || PLOD2 || Procollagen-lysine, 2-oxoglutarate 5-dioxygenase 2 || AA136707 || || IMAGE:490995 || || 21732	1	-0.07242	-0.2724	-1.582	-1.512	-0.5824	0.04758	-2.992	-0.3124	-0.6724	0.4476	1.498	1.288	1.368	0.6776	0.1876	3.298	1.518	0.07758	-0.4024		1.918	0.5276	1.108	0.5376	0.9076	1.108	-1.152	-0.3324	-0.7024	-2.232	-1.612	-0.04242	-0.3324	-1.702
GENE111X	IMAGE:897865	|| Hs.27695 || || 4281 || MID1 || Midline 1 (Opitz/BBB syndrome) || AA598640 || || IMAGE:897865 || || 114753	1	-0.1311	-1.261	-1.091	-0.5311	-1.801	-0.9311	-0.4311	-0.1911	-0.6311	0.9889	1.109	2.139	1.699	0.4289	0.2489	1.639	0.5689	1.139		3.239	0.5189		-0.3411				-1.971	-0.01107	-0.4711	-2.991		-0.5911	-0.4711	0.1289
GENE33X	IMAGE:633045	|| Hs.436040 || || 1012 || CDH13 || Cadherin 13, H-cadherin (heart) || AA161471::AA160651 || || IMAGE:633045 || || 115954	1	-0.5041	-3.204	0.1159	-0.3941	-1.284	-0.06406	-0.8641	-1.114	-0.8441	0.08594	1.086	1.256	1.476	1.006		0.1259	0.2159	1.386	0.9959	3.136	2.096	0.02594	0.09594	1.846	0.7359		-1.744	-0.2041	-0.5741	-1.794	-1.064	-1.114	0.2959	-1.214
GENE84X	IMAGE:842968	|| Hs.631699 || || 701 || BUB1B || BUB1 budding uninhibited by benzimidazoles 1 homolog beta (yeast) || AA488324::AA488460 || || IMAGE:842968 || || 69989	1	-1.168		0.6523	-0.9477	-0.5777	0.3223	-0.9077	-1.078	-0.8077	-0.3977	0.4923	0.9223	0.9523	0.4723		0.5423		0.2423	-0.03774	2.072	0.6123	0.7523	-0.1777	0.7423	0.07226	0.6023	-0.4477	-0.6677	-1.118	-0.7877	0.5223	-0.6077	0.2423	-0.4877
GENE64X	IMAGE:686172	|| Hs.77695 || || 9787 || DLG7 || Discs, large homolog 7 (Drosophila) || AA262212::AA262211 || || IMAGE:686172 || || 28377	1	-1.536	-2.606	0.7438	-0.9062	-1.116	0.2538	-1.496	0.1138	-1.196	0.1238	1.654	0.9138	1.664	2.154	0.02379	0.4338	0.5638	-0.06621			0.5738	1.264	0.5838				-0.9662	-0.4562	-0.7662	-1.416	1.194	-0.2862	0.4538	0.1038
GENE77X	IMAGE:128711	|| Hs.62180 || || 54443 || ANLN || Anillin, actin binding protein (scraps homolog, Drosophila) || R16712::R12261 || || IMAGE:128711 || || 107958	1	0.1148	-3.155	0.3948	-1.055	-1.405	-0.03515	-0.6052	-0.9152	-2.075	-0.3752	1.375	1.485	2.045	0.9848	0.6848	1.585	2.365	-0.1252	-0.2052	2.415	1.525	0.2548		0.2248	0.08485	-0.1152	-1.955	-0.1652	-1.495	-1.445	0.5848	0.4548	-0.08515	-1.365
GENE39X	IMAGE:1893670	|| Hs.603516 || || || || Transcribed locus || AI280215 || || IMAGE:1893670 || || 93550	1	0.1917		-0.07828	-1.238	-0.8783	-1.288	-1.128	-0.1883	-1.458	0.1817	1.272	1.502	1.652	0.6617		1.922		0.8217		2.052	1.492	0.7217	-0.1183		-0.08828	-0.1783	-1.798	0.04172	-1.318	-1.818	-0.7383	-0.4683	0.6917	-0.4183
GENE74X	IMAGE:126447	|| Hs.24529 || || 1111 || CHEK1 || CHK1 checkpoint homolog (S. pombe) || R06599::R06653 || || IMAGE:126447 || || 19870	1	0.4184	-0.9916	0.6884	-1.932	-0.9616	-0.4616	-0.7816	-0.5316	-1.192	-0.2116	1.608	1.558	1.068	1.038	0.9184	1.698	0.9084	0.4184	0.1384		1.638	-0.5016	-0.3416	0.4784		0.3784	-0.6216	-0.6916	-1.122	-2.142	0.1084	-0.3216	0.4084	-0.6716
GENE115X	IMAGE:1502008	|| Hs.143707 || || 22854 || NTNG1 || Netrin G1 || AA887204::AI733052::AI791542 || || IMAGE:1502008 || || 78616	1			0.509	-0.471	-0.281	0.02897	-0.721	-1.151	-0.871	-0.331	0.689	0.669	0.409	0.539		1.559			0.549	1.419	1.859	-0.541	-0.02103	0.229	0.759	0.609	-1.161	-0.751	-0.121	-1.731	0.369	-1.011	0.219	-1.251
GENE120X	IMAGE:306513	|| Hs.339024 || || 253827 || MSRB3 || Methionine sulfoxide reductase B3 || N91811::W31245 || || IMAGE:306513 || || 120471	1	-0.2103	-2.19	-0.1103	-1.06	0.03969	-0.01031	-1.05	-0.4103	-0.3003	0.1897	0.5097	1.91	0.9197	0.3597	-0.08031	0.01969	0.9197	0.3197	0.5997		1.08	0.07969	-0.5403	0.4297	0.5497	0.1397	0.1597	0.2197	-0.1603	-1.16		-0.3803	-0.4603	-0.3203
GENE135X	IMAGE:488207	|| Hs.468675 || || 10630 || PDPN || Podoplanin || AA046430::AA055908 || || IMAGE:488207 || || 104819	1	0.6933	-0.9167	0.07333	-0.9367	-1.227	-0.2167	-1.007	-1.067	-0.5267	0.5133	-0.3567	0.1333	0.4333	-0.1367	1.573	1.523	0.2433	0.1033		1.423	0.06333	0.2933	0.4233		0.3433		-0.4467	0.2333	0.03333	-1.197		-0.4067	0.3333	0.003334
GENE66X	IMAGE:198982	|| Hs.351665 || || 1787 || DNMT2 || DNA (cytosine-5-)-methyltransferase 2 || R95732::R95731 || || IMAGE:198982 || || 21836	1	-0.4504		-0.3104	-0.04036	-0.2904	-0.2904	-0.2204	-1.13	-0.4304	0.02964	0.2296	-0.6204	0.8796	-0.5604	0.6796	2.01		0.9296		1.19	1.45	0.1496	0.3796				-0.09036	-0.2804	-0.4804	-0.3304	-0.5004	-0.3804	-0.5304	-0.9904
GENE44X	IMAGE:2239016	|| Hs.113876 || || 7468 || WHSC1 || Wolf-Hirschhorn syndrome candidate 1 || AI635529 || || IMAGE:2239016 || || 20141	1	0.2011	-0.1489	-0.3489	-0.1089	0.02107	-0.05893		-0.09893	-0.3089	0.3211	0.9211	-0.4089	0.6511	-1.279	0.5411	2.681		0.8511			0.7811	0.1611	0.6811			0.2611	-0.6189	-0.7289	-0.3289	-1.609	-1.689	0.3311	-0.4689	-0.1989
GENE104X	IMAGE:2391979	|| Hs.272499 || || 10202 || DHRS2 || Dehydrogenase/reductase (SDR family) member 2 || AI738499 || || IMAGE:2391979 || || 124296	1	0.2018	1.052	-0.3682	-1.418	-0.3082	-1.528	-0.8582	-0.3182	-0.2682	-0.1182	-1.398	-0.1782	0.08176	-0.1582	2.052	1.252	1.792	2.682	-0.6582	0.8818	0.8718	0.2518	0.8918	-0.3382	0.03176	-0.3882	-1.078	-0.5182	-0.7082	-0.1682	-0.9082	0.1718	-0.2782	-0.2482
GENE65X	IMAGE:70489	|| Hs.120950 || || 6005 || RHAG || Rh-associated glycoprotein || T48950::T48949 || || IMAGE:70489 || || 11988	1			-1.496	0.4745	-1.346		-0.9555	-1.646	-1.086	-0.8155	-0.1055	-0.5955	-0.2555	-1.036	5.274	2.154		4.084	-0.8455	2.824	0.9745	0.6745	1.054	-0.3555	0.3945		-1.176	-1.236	-0.6255	-1.286	-1.656	-0.005517	-0.9855	-0.4055
GENE121X	IMAGE:897619	|| Hs.522572 || || 8227 || RP13-297E16.1 || DNA segment on chromosome X and Y (unique) 155 expressed sequence, isoform 1 || AA496902::AA496863 || || IMAGE:897619 || || 57926	1			-1.463	-1.353	-0.3727	-0.9327	-1.093	-0.3827	-0.4227	1.117	0.5373	0.05733	-0.3227	-0.5027		2.727		2.737	-1.143	2.567	0.5973	1.627	1.727	-0.2527	0.4773	-0.6727	0.7473	-0.7227	-0.7627	-1.083	-1.863	-0.9027	-1.323	0.6473
GENE101X	IMAGE:343443	|| Hs.334587 || || 11030 || RBPMS || RNA binding protein with multiple splicing || W67200::W67323 || || IMAGE:343443 || || 123166	1	-0.1594	1.971	-0.9994	-1.399	-0.4694	-1.279	-1.279	-1.129	-0.3394	0.1006	0.4006	0.9906	0.8106	-0.2094	1.371	0.4206	0.9606	1.861	0.4506	0.7406	0.2906	0.1206	0.6206		0.1906		0.3906	-0.2894	-1.489	-1.279	-1.579	-0.06937	-0.09937	0.3806
GENE119X	IMAGE:301388	|| Hs.94542 || || 8846 || ALKBH1 || AlkB, alkylation repair homolog 1 (E. coli) || N79504::AI734240::W16699 || || IMAGE:301388 || || 75519	1	0.4924	0.3724	-1.028	-0.4676	-1.238	0.03235	-0.6376	-0.5876	-0.4776	-0.6676	0.2324	-0.1376	0.7724	0.7924	0.4624	0.5724	0.3724	0.2424	0.3724	2.142	0.5424	-0.1676	-0.3676	0.7424	0.5124	0.2924	-1.378	-0.6976	-0.4876	-0.8476	0.7124	-0.7876	0.6724	-0.3576
GENE87X	IMAGE:594693	|| Hs.597557 || || || || **Transcribed locus || AA165313::AA165312 || || IMAGE:594693 || || 11350	1	-0.4021	0.5179	0.1879	-0.5521	-0.5421	-0.1921	-0.9321	-0.7821	-0.5421	-0.2821	1.038	0.1679	0.2279	0.3179	0.1579	0.5679	0.01794	0.4079	0.6579	1.818	0.5879	-0.3821	0.2179	-0.02206	0.8979	0.1479	-1.412	-0.2221	-0.5821	-0.7521	0.2679	0.3079	-0.04206	-0.8721
GENE71X	IMAGE:1660596	|| Hs.632107 || || 1656 || DDX6 || DEAD (Asp-Glu-Ala-Asp) box polypeptide 6 || AI082658 || || IMAGE:1660596 || || 28089	1	-0.14	0.37	-1.07	0.03	-0.87	-0.35	-1.1	-0.24	-1.2	-0.13	1.06	1.62	1.76	-0.08	1.39	1.06	1.33	0.82	0.2	0.56	1.17	-0.36	-0.35	-1.66	-0.16	0.17	-0.69	-0.32	-1.04	-0.49	-0.31	-0.4	-0.14	-0.44
GENE9X	IMAGE:2029116	|| Hs.222282 || || 55610 || FLJ20097 || Hypothetical protein LOC55610, isoform b || AI253087::AI793238::AI793062 || || IMAGE:2029116 || || 28373	1	-0.3394	-0.1894	0.08065	-0.4294	-0.7394	-0.2494	-0.4694	-0.5694	-0.1494	0.04065		1.051	1.441	-0.4294	0.8206	1.041	0.6106	0.5606	0.2906		0.3906	-0.05935	0.5506		0.2106	0.06065	-1.139	-0.4394	-0.9594	-0.3694	0.3906	-0.3394	-0.4594	-0.2094
GENE116X	IMAGE:452363	|| Hs.270845 || || 9493 || KIF23 || Kinesin family member 23 || AA700879 || || IMAGE:452363 || || 128545	1	-2.231	-0.6007	0.5093		-1.241	-1.011	-0.3007	-0.2507	-1.931	-0.6707	2.009	2.119	2.649	1.449	0.3893	1.659	1.009	0.1393			1.879	-0.8707	-0.1907		0.4993	-0.3207	-1.861	0.04931	-1.741	0.9293		-0.9707	-0.1307	-0.9707
GENE118X	IMAGE:299559	|| Hs.524788 || || 11021 || RAB35 || RAB35, member RAS oncogene family || N74995::W05696 || || IMAGE:299559 || || 82183	1	-0.9469		-0.3869	-0.5369	-0.5269	-0.1269	-0.3269	-1.107	-0.2669	-0.6369	0.9631	1.723	1.263	0.2131		0.4331		-0.2269		1.513	1.003	-0.2069	-0.3569		0.7931	0.1531	-0.0869	-0.2969	-0.4769	-0.0669	-0.1769	-0.4569	-0.1769	-0.6669
GENE81X	IMAGE:294973	|| Hs.584775 || || 4040 || LRP6 || Low density lipoprotein receptor-related protein 6 || N71497::N99539 || || IMAGE:294973 || || 64796	1	-3.177	-0.8268			-1.997	-0.7468		-2.067	-0.8368	0.1332	2.103	2.223	2.023	1.353	-0.04679	-0.5368	0.5732	-1.287	0.4132	2.133	1.393		0.6732		0.2832	0.6732	-1.357	0.6132		0.2332	0.1732	-0.7568	-0.5668	-0.7968
GENE47X	IMAGE:1394099	|| Hs.315167 || || 79075 || DCC1 || Defective in sister chromatid cohesion homolog 1 (S. cerevisiae) || AA843451 || || IMAGE:1394099 || || 29714	1	-1.061	-1.241	-0.9509	0.8291	-0.8309	-0.02091	-1.771	-0.4309	-0.7609	0.8291	1.189	0.8691	0.6691	0.1091	1.039	1.199	1.689	-0.9809	1.289		1.119	0.2491	0.7591	1.039	0.5091	0.3991	-2.671	-1.461	-0.3209	0.02909	-0.3709	-0.5409	-0.3809	-0.02091
GENE134X	IMAGE:843036	|| Hs.486548 || || 9053 || MAP7 || **Microtubule-associated protein 7 || AA488409::AA488545 || || IMAGE:843036 || || 86734	1	-0.2248		-0.3048	0.3452	-0.2448	0.01516	-0.5548		-0.6048	0.05516	-1.745	-0.1848	0.4852	0.3152	1.275	1.045	1.165	-0.3148	0.08516	0.9352	0.5652	0.7952	0.9452		-0.02484	-0.05484	-0.9948	-0.06484	-0.3848	-0.2748	-1.035	-0.5248	-0.3048	-0.1848
GENE126X	IMAGE:1590895	|| || || || || || AA977896::AI733411::AI791721 || || IMAGE:1590895 || || 123692	1	0.5018	2.052	-0.03824	-0.6782	-0.5682	-0.5382	-0.7282	-1.518	-0.01824	-0.3282	-0.3782	-0.4282	-0.6682	-0.4182	0.9018	0.5818	0.9318	1.372	0.8518	0.4618	1.172	0.8018	1.382	-0.3382	-0.1282	0.07176	-1.138	-0.06824	-0.3182	-0.5182	-0.7682	-0.6682	-0.1582	-0.6682
GENE129X	IMAGE:435470	|| Hs.376032 || || || || Transcribed locus, strongly similar to NP_148983.1 platelet-derived growth factor alpha, isoform 2, preproprotein [Homo sapiens] || AA701502 || || IMAGE:435470 || || 135734	1	0.263	1.503	0.213	-1.407	-0.467	-0.02697	-1.687	-1.487	-0.257	0.233	-1.377	-0.847	0.03303	0.283		0.753	1.573	1.133	0.713	2.213	0.483	0.413	-0.197	-0.647	0.913	0.433	-0.887	-0.437	-0.737	-0.917	-0.127	0.373	0.263	-0.287
GENE8X	IMAGE:2472002	|| Hs.226117 || || 3005 || H1F0 || H1 histone family, member 0 || AI949511 || || IMAGE:2472002 || || 73649	1	-0.2812	-0.3712	-0.3212	-0.5312	0.2488	-0.3012	-1.041	-0.8812		-0.1412	-0.9812	-1.031	-0.5412	-0.4112	1.659	1.229	1.949	0.6788	0.6188	0.6588	-0.06121	0.5688	0.2288	-0.1612	0.9288	0.3588	-1.051	-0.001213	-0.1012	-0.1812	-0.2612	-0.6512	0.7788	-0.6012
GENE93X	IMAGE:119609	|| Hs.436341 || || 29980 || DONSON || **Downstream neighbor of SON || AI732249::T96559::AI820671::T96558 || || IMAGE:119609 || || 125499	1	-0.1313	-0.8713	0.4587	-0.3413	-0.1613	0.2887	-0.6213	-0.2713	-0.8113	-0.1513	0.2687	-0.9413	-0.2113	0.1287	0.06875	-0.5013	0.04875	0.2187	-0.1513	1.569	0.4487	0.4687	0.9887		0.7687	0.5087	-0.2413	-0.1413	0.3087	-0.08125		-1.251	0.5087	-0.1713
GENE46X	IMAGE:286450	|| Hs.23862 || || 55331 || PHCA || Phytoceramidase, alkaline || N67336 || || IMAGE:286450 || || 16453	1	-0.6113	-0.8712	-0.00125		-0.1212	0.4387	-0.5112	-0.7512	-0.4313	0.1487	0.4287	-0.6412	0.01875	0.2087	0.4287	0.6287	0.3188	0.2688	0.8088		0.7488	0.1087	0.2188	0.2888	0.2988	0.2188	-0.6013	-0.5413	0.3188	-0.3612	-0.1913	-0.7612	0.5488	-0.05125
GENE133X	IMAGE:242062	|| Hs.120759 || || 338 || APOB || Apolipoprotein B (including Ag(x) antigen) || H93332::H93837 || || IMAGE:242062 || || 75433	1	-4.907			-0.006897	-1.847	-3.667	-1.677	-0.2169	-1.737	-0.6269	3.383	2.333	2.483	2.513	0.5931	-0.4169	-0.7469			4.683	3.513	1.663	-3.117	3.273	2.343	1.663	-1.637	-0.8469		-6.247	0.3231	-2.197	1.013	0.1131
GENE18X	IMAGE:970649	|| Hs.55028 || || 55839 || CENPN || CDNA clone IMAGE:6043059::Centromere protein N || AA774724 || || IMAGE:970649 || || 74902	1	-1.341		-1.841	-0.9506	-1.401	-0.6406	-0.6306	-0.2806	0.3494	-0.3206	0.2894	0.5994	0.5894	0.8394		0.3094		-0.3406	1.469	2.139	0.7494	1.139	-0.09065	0.7194	0.3394	0.6894	-1.031	-0.9706	0.009355	-1.691	0.6394	-0.6206	0.3394	0.9394
GENE63X	IMAGE:838611	|| Hs.522555 || || 347 || APOD || Apolipoprotein D || AA456975::AA457084 || || IMAGE:838611 || || 22428	1	-3.1	-1.65	0.4103	0.01031	-1.17	-0.4997	-0.3697		-0.7997	-0.2997	1.26	1.82	1.92	1.13	-2.17	-1.59	-1.37	-1.55	0.7203	3.76	2	0.6703	0.9803		2.39	0.6603	-1.49	-0.8097	0.9503	-0.6997	-0.5697	-0.2097	0.6403	-0.9797
GENE107X	IMAGE:591265	|| Hs.2785 || || 3872 || KRT17 || Keratin 17 || AA160789::AA159201 || || IMAGE:591265 || || 75223	1	-0.8136	-0.9736	-2.634	-0.8636	-0.9836	0.1264	0.3964		-0.4236	0.6864	-0.01364	0.3364	0.4864	0.5164	0.3064	-0.9836	-0.1936	0.2364	0.6464	2.656	1.536	1.186	0.9164	0.09636	0.1964	-0.3936	0.3364	1.836	-0.7636	-1.594	-0.8836	-0.5136	0.3664	-0.8336
GENE112X	IMAGE:86160	|| Hs.525557 || || 5265 || SERPINA1 || Serpin peptidase inhibitor, clade A (alpha-1 antiproteinase, antitrypsin), member 1 || T72336::T72361 || || IMAGE:86160 || || 125105	1	-0.4191	-1.279	-0.5291	-0.9491	-0.3991	-0.5791	-0.8191	-1.049	-0.2191	0.6809	0.4509	-0.08912	0.4009	0.2209	0.1709	-0.3991	-0.7191	1.631	-0.1691	1.751	1.421	0.9609	1.351	-0.04912	-0.2891	-0.5291	0.5909	0.7409	-0.3391	-0.6391	-0.7491	0.1009	0.2009	-0.4591
GENE110X	IMAGE:85678	|| Hs.410092 || || 2147 || F2 || Coagulation factor II (thrombin) || T62075::T62131 || || IMAGE:85678 || || 19659	1	-2.185	-1.345	-0.6547	-1.125	-0.2947	-0.5947	-1.335	-0.4047	-0.06471	0.6053	0.8453	0.2853	0.3753	0.01529	-1.395	-0.5247	-0.1047	-0.2847	-0.2347	2.995	1.305	1.595	2.275	0.06529	1.555	-0.03471	0.6753	-0.02471	-0.6047	-0.8947	-0.8547	-0.1647	-0.3747	0.9053
GENE53X	IMAGE:525926	|| Hs.224607 || || 6382 || SDC1 || Syndecan 1 || AA074511::AA100094 || || IMAGE:525926 || || 21335	1	-2.176	-2.606	-0.4565	-1.226	-0.3865	-0.4165	-1.446	-0.2265	0.1335	0.7835	1.104	0.6935	0.5735	0.1035	-0.8165	0.8735	-0.1765	0.6235	0.06353	2.704	1.584	1.104	2.124	-0.6765	0.9035	-0.02647	0.04353	-0.03647	-0.8265	-0.8065	-1.356	-0.1865	-0.01647	0.4535
GENE70X	IMAGE:253407	|| Hs.36053 || || 9315 || C5orf13 || Chromosome 5 open reading frame 13 || H88812 || || IMAGE:253407 || || 115395	1	-1.033	-1.783	-1.353	-0.4633	-1.603	-1.253	-1.163	-0.6533	0.01667	0.7767	0.9867	0.3767	0.7767	-0.1133		-0.8933		-0.2833	-0.2833	3.367	1.727	1.717	3.247	1.597			-0.3833	-0.7733	-0.7833	-1.223	-0.9133	-0.08333	-0.2433	0.6967
GENE130X	IMAGE:1593317	|| Hs.509067 || || 5159 || PDGFRB || Platelet-derived growth factor receptor, beta polypeptide || AI002365::AI733424::AI791734 || || IMAGE:1593317 || || 19947	1	-1.225	-0.07452	-0.2645	-1.705	-0.1645	-0.4845	-0.8045	-0.5245	-0.4245	0.9755	0.7855	-0.8845	0.09548	-1.245		0.1255		0.5555	0.5755	3.805	0.6755	0.1955	1.905	0.2455	1.735	-0.4145	0.4655	-0.5945	-0.9245	-0.5545		-1.195	-0.1345	-0.5245
GENE51X	IMAGE:285859	|| Hs.509916 || || 79697 || C14orf169 || Chromosome 14 open reading frame 169 || N64168 || || IMAGE:285859 || || 11807	1	0.01742	-0.2426	-0.4026		-0.5326	-0.5226		-0.4026	-0.01258	-0.1326	-0.1226	-0.3726	-0.1626	-0.2026	-0.03258	-0.6326		-0.2126	-0.002581	1.937	0.8974	1.247	0.8474	-0.5526	0.3174	0.6874	-0.2026	-0.2526	0.3574	-0.1926	-0.5726	-0.5226	-0.5126	0.4874
GENE48X	IMAGE:62416	|| Hs.573831 || || || || Transcribed locus, moderately similar to XP_521389.1 PREDICTED: similar to UTY [Pan troglodytes] || AI821287::T41235::AI820996::T40385 || || IMAGE:62416 || || 124797	1	-0.6706	0.05938	-0.1706	-0.5206	-0.5906	0.09938	-0.3206	-0.2306	-0.1006	-0.05062	-0.5106	-0.2206	-0.07062	-0.1006		-0.8706		0.8594	-0.04062	1.819	1.649	0.6194	0.9194	0.4694	-0.07062	0.2194	-0.7106	-0.2306	0.5594	-0.3506	-0.6506	-0.8006	0.08938	-0.08062
GENE83X	IMAGE:854429	|| || || || || || AA669059 || || IMAGE:854429 || || 116185	1	-1.289		-0.7493	-0.7693	-1.069	-1.159	-0.9793	0.09067	-0.8093	0.2907	1.771	1.581	1.871	1.061		-0.3993		0.5507	-0.4693	2.021	1.701	0.4507	0.4107	0.8307	-0.1093	-0.6593	-1.239	0.3507	-0.1293	-1.229		-0.9893	0.07067	-0.9993
GENE73X	IMAGE:71312	|| Hs.108049 || || 55075 || UACA || Uveal autoantigen with coiled-coil domains and ankyrin repeats || T47625::T47624 || || IMAGE:71312 || || 117243	1		-0.7703	-0.02031	-0.4303	-0.9303	-0.6403	-1.33	-0.5703	-0.8003	0.3397	1.67	1.47	1.62	1.24	-0.7603	0.7897	0.08969	-0.6303	0.09969		1.77	1.06	0.8497	1.51	0.4897	0.3297	-1.47	0.06969	-0.1203	-0.3203	-3.65	-0.8103	0.1697	-0.3103
GENE12X	IMAGE:428782	|| || || || || || AA005230 || || IMAGE:428782 || || 86873	1	-0.2603	-0.1503	0.1697	-0.4203	-0.0002938	0.3797	-0.9303	-0.4303	-0.9703	-0.1303	-1.12	0.5997	0.4897	-0.6603	0.9297	0.6897	0.6597	0.2097	0.1897	0.5197	0.3397	0.9297	0.3797	0.4897	0.6097	0.6497	-1.08	-0.4103	-1.51	-1.45	-0.09029	0.4897	0.3297	0.5597
GENE56X	IMAGE:594226	|| || || || || || AA169535 || || IMAGE:594226 || || 98459	1	-0.8322	0.1878	-0.5822		-0.9222	-0.8122	-0.6122	0.007813	0.01781	-0.2222	0.1178	0.2778	0.02781	0.3178	-0.5122	0.5078		0.6278	1.228	1.538	0.8578	0.9378	0.9678	-0.3022	-0.3622	0.6778	-1.062	-0.9622	0.5978	-0.8322	0.5278	-0.2722	-0.3022	-0.8322
GENE100X	IMAGE:140334	|| Hs.438236 || || 3983 || ABLIM1 || Actin binding LIM protein 1 || R66994::R65610 || || IMAGE:140334 || || 27610	1			-0.07786	-0.4379	0.1621	0.04214	-0.3279	-0.2979	-0.4779	-0.007857	-0.3979	-0.08786	-0.09786	-0.3479		2.442			0.3521	1.202	-0.2179		0.4521	-0.5179	0.2021	0.02214	-0.7979	-0.1979	0.1721	-0.3379	-0.6779	-0.6079	-0.1179	0.9821
GENE62X	IMAGE:838611	|| Hs.522555 || || 347 || APOD || Apolipoprotein D || AA456975::AA457084 || || IMAGE:838611 || || 22428	1	0.2453	-0.2947	-3.055	-0.1247	-0.2547	-0.2747	-0.1447	-0.5147	-0.5247	-0.09471	0.1553	0.8353	1.115	0.5253	0.8253	0.1953	0.9753	0.6553	0.3353	1.135	0.9153	-0.2447	-1.435	0.2753	0.6053	-0.05471	-0.9347	0.2453	-0.3847	-0.7247	0.3153	-0.4547	0.5453	-0.3847
GENE57X	IMAGE:758088	|| Hs.490203 || || 800 || CALD1 || Caldesmon 1 || AA426421::AA437143 || || IMAGE:758088 || || 29980	1	-1.573	-0.7032	-0.2732	0.1768	-0.7932	0.6868	-0.2332	-1.233	-3.533	0.04676	0.9068	-0.003236	-0.4232	-0.06324	0.2568	0.6868	1.387	-0.6932	-0.2832	1.657	1.567	1.147	0.5068	0.7168	0.7568	1.557	-1.363	1.077	-0.2532	-0.6732	-0.6932	-0.9932	-0.2132	0.8668
GENE3X	IMAGE:782679	|| Hs.99120 || || 8653 || DDX3Y || DEAD (Asp-Glu-Ala-Asp) box polypeptide 3, Y-linked || AA447588::AA448087 || || IMAGE:782679 || || 24385	1	-1.581	-1.511	-0.9309	-0.7709	-1.261	-0.7709	-0.8109	-0.9709	-0.8109	-0.3209	-1.271	-0.6709	-1.691	0.7191		0.7091	0.4091	0.9291	1.329		0.5491	0.4691	0.2891	0.5791	1.409	1.649	0.4991	0.2291	0.9291	1.119	0.6491	-0.1209	-0.1309	1.159
GENE5X	IMAGE:624429	|| Hs.165856 || || 8287 || USP9Y || **Ubiquitin specific peptidase 9, Y-linked (fat facets-like, Drosophila) || AA182680::AA187805 || || IMAGE:624429 || || 96104	1	-1.017		-0.4475	-0.6375	-1.487	-1.317	-1.007	-1.007	-1.347	-0.7775	-1.057	-1.047	-1.277	0.0825	0.5925	1.323	0.4425	0.9925	0.7325	1.083	0.1025		0.8825	0.6725	1.163	0.2925	1.053	0.1025	0.3025	0.6525	0.9125	0.3725	0.1125	0.5625
GENE1X	IMAGE:309449	|| Hs.282376 || || 6192 || RPS4Y1 || Ribosomal protein S4, Y-linked 1 || N99061::W30722 || || IMAGE:309449 || || 26227	1	-2.444	-2.044	-1.234	-1.534	-2.184	-2.604	-1.304	-2.674	-3.114	-3.844	-2.194	-1.714	-2.294	1.086	2.006	1.796	1.096	1.826	1.596	-0.1538	-0.5538	1.456	1.696	1.486	1.706	2.126	1.296	1.546	1.616	1.546	1.846	1.326	0.7962	2.036
GENE2X	IMAGE:826973	|| Hs.165856 || || 8287 || USP9Y || **Ubiquitin specific peptidase 9, Y-linked (fat facets-like, Drosophila) || AA521367 || || IMAGE:826973 || || 63770	1	-1.251	-1.861	-1.571	-1.481	-2.191	-1.591	-1.501		-1.931	-1.661	-1.971	-1.761	-2.161	0.3488	1.349	1.529	0.8888	0.1588	0.9188	0.6688	-0.3212	1.479	1.129	1.739	1.609	1.029	1.599	0.4788	0.7888	0.9488	1.389	0.7688	0.6388	1.799
GENE0X	IMAGE:2161750	|| Hs.592254 || || 84663 || CYorf15B || Chromosome Y open reading frame 15B || AI478789 || || IMAGE:2161750 || || 128953	1	-3.046	-3.206	-3.326	-3.276	-3.526	-2.996	-3.136	-3.416	-3.896	-3.676	-3.396	-3.606	-3.666	2.014	2.234	2.394	1.324	2.074	2.454	2.114	1.364	1.524	1.944	1.954	2.714	2.714	2.694	1.864	1.904	1.964	1.754	1.864	2.904	2.384
GENE6X	IMAGE:305122	|| Hs.461178 || || 9086 || EIF1AY || Eukaryotic translation initiation factor 1A, Y-linked || N92611::W39130 || || IMAGE:305122 || || 58703	1			-0.8366	-1.207	-1.347	-1.237	-0.8566	-2.717	-1.477	-2.637	-1.787	-1.697	-2.357	0.5834		3.273		1.463	0.8634		-0.5466	0.9534	0.2534	0.7934	1.173	1.533	0.1834	1.113	1.093	1.423	0.7334	1.003	0.9334	1.323
GENE4X	IMAGE:321885	|| Hs.99120 || || 8653 || DDX3Y || DEAD (Asp-Glu-Ala-Asp) box polypeptide 3, Y-linked || W37634::W37633 || || IMAGE:321885 || || 58903	1		-1.174	-1.264	-1.014	-1.824	-1.574	-1.204	-2.424	-2.294	-2.744	-2.724	-1.874	-2.344	-0.2936	2.026	2.186	1.736	1.726	0.4764	-0.2536	-0.7336	1.216	1.266	1.096	1.686	2.346	1.056	0.3864	0.7664	1.176	0.5964	0.8164	0.2964	2.876
GENE106X	IMAGE:280758	|| Hs.159201 || || 9087 || TMSB4Y || Thymosin, beta 4, Y-linked || N50556::N50611 || || IMAGE:280758 || || 7889	1	0.05125	-0.6188	0.3612		-0.7088	-0.6388	-0.4688	-0.4488	-2.319	-0.07875	-0.3888	-0.4988	-0.5388	-0.08875	1.961	1.371	-0.6588	1.451	1.491		0.1012	0.00125	-0.2288	-1.469	0.3812	0.5612	0.05125	0.2512	0.4812	0.4712	-0.2188	-0.05875	-0.3388	0.7812
