# Supplementary material for: Disorders of sex development expose transcriptional autonomy of genetic sex and androgen-programmed hormonal sex in human blood leukocytes
Source: BMC Genomics. 2009 Jul 1;10:292. doi: 10.1186/1471-2164-10-292 (PMC2713997; doi:10.1186/1471-2164-10-292)
Supplement: Additional file 4 — Zip file containing atr file. Array tree file to visualize data for Figure 1 together with additional files 2, 3 and 5 in TreeView[54] [file 1471-2164-10-292-S4.zip › sup4.atr]

NODE1X	ARRY31X	ARRY28X	0.87835693359375
NODE2X	ARRY7X	ARRY2X	0.79693603515625
NODE3X	NODE2X	ARRY4X	0.79296875
NODE4X	ARRY29X	NODE1X	0.79107666015625
NODE5X	ARRY3X	NODE3X	0.78521728515625
NODE6X	ARRY8X	ARRY6X	0.78143310546875
NODE7X	ARRY5X	NODE6X	0.78143310546875
NODE8X	NODE5X	NODE7X	0.745849609375
NODE9X	ARRY22X	ARRY20X	0.74066162109375
NODE10X	ARRY30X	ARRY18X	0.7137451171875
NODE11X	ARRY19X	ARRY13X	0.67236328125
NODE12X	ARRY17X	ARRY10X	0.64813232421875
NODE13X	ARRY9X	NODE8X	0.64630126953125
NODE14X	ARRY12X	NODE11X	0.64361572265625
NODE15X	ARRY1X	NODE13X	0.6201171875
NODE16X	ARRY0X	NODE15X	0.61798095703125
NODE17X	ARRY21X	NODE9X	0.61572265625
NODE18X	ARRY16X	ARRY15X	0.59954833984375
NODE19X	NODE14X	ARRY11X	0.59124755859375
NODE20X	NODE17X	ARRY26X	0.56500244140625
NODE21X	ARRY23X	NODE20X	0.56500244140625
NODE22X	NODE21X	ARRY24X	0.5614013671875
NODE23X	NODE10X	NODE18X	0.54718017578125
NODE24X	NODE23X	ARRY33X	0.54718017578125
NODE25X	NODE22X	ARRY27X	0.50048828125
NODE26X	NODE24X	NODE12X	0.492919921875
NODE27X	NODE25X	ARRY25X	0.47479248046875
NODE28X	ARRY14X	NODE26X	0.3662109375
NODE29X	NODE19X	NODE28X	0.3662109375
NODE30X	ARRY32X	NODE29X	0.3421630859375
NODE31X	NODE16X	NODE4X	0.23614501953125
NODE32X	NODE30X	NODE27X	0.0098876953125
NODE33X	NODE31X	NODE32X	-0.952392578125
