# Supplementary material for: Disorders of sex development expose transcriptional autonomy of genetic sex and androgen-programmed hormonal sex in human blood leukocytes
Source: BMC Genomics. 2009 Jul 1;10:292. doi: 10.1186/1471-2164-10-292 (PMC2713997; doi:10.1186/1471-2164-10-292)
Supplement: Additional file 5 — Zip file containing gtr file. Gene tree file to visualize data for Figure 1 together with additional files 2, 3 and 4 in TreeView [54]. [file 1471-2164-10-292-S5.zip › sup5.gtr]

NODE1X	GENE2X	GENE0X	0.9517822265625
NODE2X	GENE1X	NODE1X	0.9510498046875
NODE3X	GENE5X	NODE2X	0.93115234375
NODE4X	GENE6X	GENE4X	0.92950439453125
NODE5X	NODE3X	NODE4X	0.92950439453125
NODE6X	GENE137X	GENE136X	0.90869140625
NODE7X	GENE58X	GENE13X	0.90447998046875
NODE8X	GENE60X	NODE7X	0.90447998046875
NODE9X	GENE110X	GENE53X	0.90240478515625
NODE10X	GENE68X	GENE67X	0.8983154296875
NODE11X	GENE125X	GENE45X	0.8968505859375
NODE12X	GENE3X	NODE5X	0.8939208984375
NODE13X	GENE151X	GENE147X	0.89300537109375
NODE14X	GENE117X	GENE20X	0.889404296875
NODE15X	GENE79X	GENE22X	0.88385009765625
NODE16X	GENE77X	GENE39X	0.873291015625
NODE17X	GENE86X	GENE16X	0.87298583984375
NODE18X	GENE52X	GENE15X	0.86993408203125
NODE19X	GENE41X	NODE18X	0.86993408203125
NODE20X	GENE40X	GENE37X	0.86553955078125
NODE21X	NODE19X	NODE20X	0.86553955078125
NODE22X	NODE8X	NODE11X	0.86334228515625
NODE23X	GENE7X	NODE22X	0.8631591796875
NODE24X	NODE23X	GENE55X	0.8631591796875
NODE25X	GENE94X	NODE24X	0.8631591796875
NODE26X	NODE9X	GENE70X	0.863037109375
NODE27X	NODE21X	GENE131X	0.86199951171875
NODE28X	NODE27X	GENE91X	0.86181640625
NODE29X	GENE113X	NODE17X	0.85784912109375
NODE30X	GENE108X	GENE59X	0.85552978515625
NODE31X	GENE83X	GENE73X	0.85302734375
NODE32X	NODE10X	GENE27X	0.852294921875
NODE33X	NODE16X	GENE74X	0.8497314453125
NODE34X	NODE32X	NODE14X	0.84912109375
NODE35X	NODE28X	NODE34X	0.84912109375
NODE36X	GENE88X	NODE35X	0.84912109375
NODE37X	NODE36X	GENE105X	0.84912109375
NODE38X	GENE98X	GENE50X	0.84661865234375
NODE39X	NODE25X	GENE31X	0.8448486328125
NODE40X	GENE76X	NODE39X	0.8448486328125
NODE41X	GENE84X	GENE64X	0.83892822265625
NODE42X	NODE15X	GENE90X	0.8375244140625
NODE43X	GENE95X	GENE34X	0.83685302734375
NODE44X	NODE40X	GENE43X	0.8355712890625
NODE45X	GENE28X	GENE25X	0.83428955078125
NODE46X	GENE29X	GENE23X	0.833984375
NODE47X	GENE104X	GENE65X	0.8287353515625
NODE48X	GENE96X	GENE32X	0.82763671875
NODE49X	GENE11X	GENE10X	0.8271484375
NODE50X	NODE41X	NODE33X	0.82684326171875
NODE51X	GENE33X	NODE50X	0.82684326171875
NODE52X	NODE51X	GENE115X	0.82672119140625
NODE53X	GENE17X	NODE42X	0.82464599609375
NODE54X	GENE114X	NODE49X	0.82427978515625
NODE55X	GENE118X	GENE81X	0.82366943359375
NODE56X	GENE116X	NODE55X	0.82366943359375
NODE57X	NODE44X	GENE89X	0.82318115234375
NODE58X	NODE37X	GENE14X	0.81878662109375
NODE59X	GENE85X	GENE72X	0.81768798828125
NODE60X	NODE59X	GENE19X	0.81524658203125
NODE61X	GENE133X	GENE18X	0.81494140625
NODE62X	GENE139X	NODE13X	0.8148193359375
NODE63X	NODE47X	GENE121X	0.8135986328125
NODE64X	GENE49X	GENE21X	0.81304931640625
NODE65X	NODE58X	GENE26X	0.80963134765625
NODE66X	NODE53X	NODE64X	0.80780029296875
NODE67X	NODE65X	NODE66X	0.80780029296875
NODE68X	NODE48X	NODE67X	0.80780029296875
NODE69X	NODE68X	NODE38X	0.80780029296875
NODE70X	NODE57X	GENE97X	0.80657958984375
NODE71X	NODE52X	GENE120X	0.80487060546875
NODE72X	GENE111X	NODE71X	0.80487060546875
NODE73X	NODE69X	NODE46X	0.802001953125
NODE74X	NODE43X	NODE73X	0.802001953125
NODE75X	NODE30X	GENE82X	0.797119140625
NODE76X	NODE74X	NODE29X	0.793212890625
NODE77X	GENE124X	NODE76X	0.793212890625
NODE78X	NODE77X	NODE70X	0.793212890625
NODE79X	NODE78X	NODE54X	0.793212890625
NODE80X	NODE79X	NODE60X	0.793212890625
NODE81X	NODE80X	NODE72X	0.793212890625
NODE82X	GENE71X	GENE9X	0.7930908203125
NODE83X	NODE81X	GENE135X	0.7896728515625
NODE84X	GENE153X	GENE150X	0.786376953125
NODE85X	GENE109X	GENE78X	0.78594970703125
NODE86X	GENE102X	GENE80X	0.7841796875
NODE87X	GENE36X	NODE83X	0.78326416015625
NODE88X	GENE146X	NODE84X	0.77215576171875
NODE89X	NODE26X	GENE130X	0.77093505859375
NODE90X	GENE143X	NODE88X	0.7581787109375
NODE91X	GENE66X	GENE44X	0.75494384765625
NODE92X	NODE87X	NODE91X	0.75494384765625
NODE93X	NODE63X	GENE101X	0.7532958984375
NODE94X	GENE30X	NODE86X	0.75152587890625
NODE95X	NODE92X	NODE93X	0.75146484375
NODE96X	GENE112X	NODE89X	0.74505615234375
NODE97X	GENE51X	GENE48X	0.74481201171875
NODE98X	NODE82X	NODE56X	0.74072265625
NODE99X	GENE119X	GENE87X	0.740234375
NODE100X	NODE96X	NODE97X	0.7398681640625
NODE101X	GENE142X	GENE141X	0.735595703125
NODE102X	GENE128X	NODE95X	0.73260498046875
NODE103X	GENE42X	NODE102X	0.7257080078125
NODE104X	GENE156X	GENE148X	0.72528076171875
NODE105X	NODE90X	NODE101X	0.723388671875
NODE106X	GENE61X	NODE94X	0.72271728515625
NODE107X	GENE35X	NODE106X	0.72271728515625
NODE108X	GENE127X	GENE99X	0.7109375
NODE109X	NODE108X	NODE103X	0.706787109375
NODE110X	GENE107X	NODE100X	0.70294189453125
NODE111X	GENE129X	GENE8X	0.70281982421875
NODE112X	NODE75X	NODE109X	0.6995849609375
NODE113X	NODE112X	NODE99X	0.69915771484375
NODE114X	GENE126X	NODE111X	0.6981201171875
NODE115X	GENE134X	NODE114X	0.6981201171875
NODE116X	GENE122X	GENE69X	0.69091796875
NODE117X	NODE61X	GENE63X	0.68597412109375
NODE118X	NODE107X	NODE113X	0.6837158203125
NODE119X	GENE54X	NODE118X	0.6785888671875
NODE120X	NODE110X	NODE31X	0.67724609375
NODE121X	NODE117X	NODE120X	0.67724609375
NODE122X	NODE62X	GENE155X	0.67498779296875
NODE123X	NODE119X	NODE98X	0.6669921875
NODE124X	NODE123X	GENE47X	0.6666259765625
NODE125X	NODE124X	NODE115X	0.6566162109375
NODE126X	NODE105X	GENE149X	0.6549072265625
NODE127X	NODE45X	NODE125X	0.654541015625
NODE128X	NODE122X	NODE104X	0.64862060546875
NODE129X	GENE93X	GENE46X	0.6475830078125
NODE130X	NODE129X	NODE121X	0.6475830078125
NODE131X	NODE127X	NODE130X	0.6475830078125
NODE132X	NODE6X	GENE145X	0.645751953125
NODE133X	NODE126X	GENE138X	0.645263671875
NODE134X	GENE140X	NODE128X	0.63751220703125
NODE135X	NODE133X	GENE144X	0.63494873046875
NODE136X	NODE134X	NODE135X	0.63494873046875
NODE137X	GENE123X	NODE131X	0.6268310546875
NODE138X	NODE137X	GENE12X	0.6124267578125
NODE139X	NODE116X	GENE132X	0.60284423828125
NODE140X	NODE138X	GENE56X	0.5926513671875
NODE141X	NODE85X	GENE75X	0.5916748046875
NODE142X	NODE141X	NODE140X	0.5916748046875
NODE143X	GENE24X	NODE142X	0.58892822265625
NODE144X	NODE143X	GENE100X	0.5826416015625
NODE145X	NODE12X	GENE106X	0.5640869140625
NODE146X	NODE139X	GENE92X	0.547607421875
NODE147X	NODE146X	NODE144X	0.547607421875
NODE148X	NODE147X	GENE62X	0.54608154296875
NODE149X	NODE148X	GENE57X	0.54571533203125
NODE150X	GENE38X	NODE149X	0.4915771484375
NODE151X	GENE154X	NODE136X	0.47637939453125
NODE152X	GENE103X	NODE150X	0.4173583984375
NODE153X	GENE152X	NODE151X	0.35400390625
NODE154X	NODE132X	NODE153X	0.32745361328125
NODE155X	NODE152X	NODE145X	0.28411865234375
NODE156X	NODE154X	NODE155X	-0.7003173828125
