# Supplementary material for: Disorders of sex development expose transcriptional autonomy of genetic sex and androgen-programmed hormonal sex in human blood leukocytes
Source: BMC Genomics. 2009 Jul 1;10:292. doi: 10.1186/1471-2164-10-292 (PMC2713997; doi:10.1186/1471-2164-10-292)
Supplement: Additional file 6 — Text file to visualize data for Figure 3 together with additional files 7, 8 and 9 in TreeView [54]. [file 1471-2164-10-292-S6.txt]

CLID	NAME	GWEIGHT	P-105, 46XX, CYP21-CAH, P4	P-112, 46XX, CYP21-CAH, P1	P-103, 46XX, CYP21-CAH, P4	N-006, 46XX, F	N-009, 46XX, F	N-079, 46XX, F	N-020, 46XX, F	N-034, 46XX, F	N-012, 46XX, F	N-021, 46XX, F	N-029, 46XX, F	N-036, 46XX, F	N-031, 46XX, F	P-113, 46XY, CYP21-CAH, M	N-008, 46XY, M	P-004, 46XY, 5RD, P4	N-015, 46XY, M	N-007, 46XY, M	P-110, 46XY, nD, P4	N-104, 46XY, M	N-080, 46XY, M	N-003, 46XY, M	P-115, 46XY, nD, P1-2	N-035, 46XY, M	N-028, 46XY, M	N-016, 46XY, M	P-033, 46XY, P450SCC, F	P-027, 46XY, 17HSDIII, P2	P-018, 46XY, GD, F	P-019, 46XY, GD, F	P-017, 46XY, 17HSDIII, P2	P-088, 45X0/46XY, MGD, P4	P-032, 46XY, 5RD, F	P-089, 46XY, GD, F
EWEIGHT			1	1	1	1	1	1	1	1	1	1	1	1	1	1	1	1	1	1	1	1	1	1	1	1	1	1	1	1	1	1	1	1	1	1
IMAGE:301740	|| Hs.529901 || || 7503 || XIST || X (inactive)-specific transcript || W17094 || || IMAGE:301740 || || 29867	0	2.849	3.459	3.359	3.569	4.009	3.849	3.699	2.949	3.829	3.739	2.909	2.769	3.069	-0.6506	-0.09063	1.749		-3.721	-1.331	-0.3406	-2.061		-3.461	-3.941	-0.9806		-3.651	-4.831	-3.791	-3.731	-3.621	-3.101	-6.571	-2.061
IMAGE:345656	|| Hs.529901 || || 7503 || XIST || X (inactive)-specific transcript || W72068::W76351 || || IMAGE:345656 || || 121869	0	4.955	5.045	4.325	5.605	6.095	5.825	6.545	5.855	6.465	6.365	6.305	6.235	5.825	-3.205		-4.875		-4.085	-3.775	-3.265	-4.645	-4.575	-3.245	-3.705	-4.125	-3.315	-5.315		-4.425	-6.135	-5.765	-6.715	-4.995	-4.545
IMAGE:288683	|| Hs.201447 || || 554203 || LOC554203 || Hypothetical LOC554203 || N62404::N79368 || || IMAGE:288683 || || 123899	0	0.4055	0.4055	-0.02455	1.055	1.175	0.8555	0.1455	0.1655	0.1955	0.5555	0.8255	0.5555	0.08545	-0.6645		0.4155	-0.5345	0.5855		-1.415	-0.2845	-0.9045	0.04545	-0.5845	-0.3345	-1.045	0.1555	0.1855	-0.7645	-0.01455	-0.4945	-0.2145	-0.6645	-0.2145
IMAGE:1325420	|| Hs.621437 || || || || Variable region of IgA (VH4 family) || AA740786 || || IMAGE:1325420 || || 6089	1		0.19	-0.1	-0.47	-0.13	-0.66		0.04	-0.37	1.76	1.42	1.28	0.17	3.19	-1	-0.19	-0.49	-0.17	-0.24		-2.8	-0.71		-2.39	-2.05	-0.22	-2.66	0.56	1.28		1.43	1.95	1.77	0.95
IMAGE:2028764	|| Hs.522897 || || 280661 || EIF1AP1 || **Eukaryotic translation initiation factor 1A pseudogene 1 || AI262933 || || IMAGE:2028764 || || 29771	1	-0.5129	-0.4229	-0.7529	0.6971	0.4571	0.7671	0.1271	0.6371	0.9571	0.6271	0.7671	0.8971	0.5671	-0.9729	0.4671	-0.2129	-0.2529	-0.2729	-1.273	-1.373	0.01714	0.5671	-0.8429	-0.09286	-0.4129	-0.4229	1.087	-0.9229	-0.3229	-0.2229	-0.08286	-0.3729	-0.1729	0.01714
IMAGE:795322	|| Hs.336681 || || 7543 || ZFX || Zinc finger protein, X-linked || AA454165 || || IMAGE:795322 || || 135500	1	0.2697	0.009667	-0.03033	0.6397	0.6397	1.06	0.3897		0.6297	0.4497		0.3197		-0.6803	0.01967	-0.02033	-0.6103	-0.3403	-0.7903	-1.03	-0.3603	0.07967	-0.05033	-0.3503		0.01967	0.2497	0.009667	-0.4003	-0.02033	-0.1003	0.3397		-0.4403
IMAGE:1460653	|| Hs.496666 || || 23157 || SEPT6 || Septin 6 || AA868745 || || IMAGE:1460653 || || 22478	1	-0.9217	-0.2017	-1.182	0.9683	0.3883	0.8083	0.8583	0.4383	1.248	1.478	0.6583	0.2483	0.4683	-0.8417	0.3583	0.2383	-1.102	-0.7217	-1.332	-2.612	0.4283	-0.3017	-0.4517	-0.3717	0.1083	0.2183	0.5483	0.4383	-0.2517	0.1483	0.2483	0.1583	0.4283	-0.6417
IMAGE:280831	|| Hs.326475 || || 160851 || DGKH || Diacylglycerol kinase, eta || N50684 || || IMAGE:280831 || || 3669	1	-0.559	-0.989	-1.519	0.901	0.471	-0.09897		1.381	1.081		0.481	0.651	1.201	-0.949	-0.07897	0.601	-0.749	0.131		-1.239	-0.03897	0.08103	-0.449			-0.509		0.261	0.001035	0.671	0.671	-0.479	0.391	-0.899
IMAGE:416556	|| Hs.592020 || || 3480 || IGF1R || Insulin-like growth factor 1 receptor || W86987 || || IMAGE:416556 || || 101062	1	-1.539	0.3211	-0.7989	0.3011	0.7911	-0.2189	0.5411	-0.02886	0.6011	1.231	1.061	0.8311	1.291	-2.299	-0.4089	0.3411	-0.7889	-0.1489	-2.579	-0.9489	-0.06886	-1.489	-0.7289	-0.7589	-0.05886	0.5111	0.1911	0.9411	-0.06886	0.9711	0.8611	0.4011	0.4611	0.4511
IMAGE:2516281	|| Hs.194669 || || 2145 || EZH1 || Enhancer of zeste homolog 1 (Drosophila) || AW025724 || || IMAGE:2516281 || || 106735	1			-1.276	-0.005517	0.5645	0.5545	0.1745		0.9545	0.8645	0.3245	0.3845	0.2345		-0.2355	0.4045	0.1845	-0.6655			0.1745	-0.7755	-0.8955	-1.126	-0.5855	-0.03552	-0.1155	0.07448	-0.2455	0.4845	0.4845	-0.02552	0.4045	-0.09552
IMAGE:1632154	|| Hs.465521 || || 23526 || HMHA1 || Histocompatibility (minor) HA-1 || AI004920 || || IMAGE:1632154 || || 136091	1	-0.6346	-1.395	-1.255	0.7354	0.7354	0.09543	0.1354	0.4754	0.7054	0.4454	0.3554	0.8554	0.3354	-0.3146	-0.1446	-0.06457	-0.8146	-2.215	-1.335	-2.065	-0.03457	0.1254	-1.105	-0.5946	-0.4546	0.3554	0.3154	1.125	0.9454	2.915	1.685	0.02543	0.1154	0.1454
IMAGE:1127206	|| || || || || || AA788600::AI792111 || || IMAGE:1127206 || || 17667	1	-0.1094	-0.03943	-1.069	0.1706	1.081	1.141	0.8506	0.4106	0.5206	1.181	0.9006	1.641	0.8406	-0.08943	-0.3494	-0.8994	-1.419	-0.1594	-1.609	-1.269	0.1206	0.8006	-1.399	0.2406	-1.129	-0.4194	-0.9994	-0.3794	0.09057	0.5006	-0.6894	0.8206	1.061	-0.1694
IMAGE:725707	|| Hs.591127 || || 10125 || RASGRP1 || RAS guanyl releasing protein 1 (calcium and DAG-regulated) || AA394197::AA399345 || || IMAGE:725707 || || 82615	1	-0.388	0.492	-0.898	-0.508	0.092	0.152	0.582	0.902	0.072	1.012	0.322	-0.018	0.592	-0.018	-1.248	-0.408	-1.318	-0.618	-1.228	-1.808	0.152	0.392	-0.238	-1.708	-0.618	-0.608	0.772	0.402	0.702	1.042	0.252	1.382	0.562	0.982
IMAGE:1046484	|| Hs.104624 || || 366 || AQP9 || Aquaporin 9 || AA621132 || || IMAGE:1046484 || || 92675	1	-1.085	-0.8247	-1.205	-0.6047	0.1253	-0.8247	2.545	1.225	0.8453	1.675	-0.2147	1.555	1.425	-0.2647	-0.6747	-0.3547	-0.2847	-1.565			0.1153	-1.325	-1.175	-1.045	-0.9347	-2.715	1.035	0.7953	1.605	1.345	2.285		-0.9547	0.9053
IMAGE:234183	|| Hs.122514 || || 51312 || SLC25A37 || Solute carrier family 25, member 37 || H70631::H66255 || || IMAGE:234183 || || 14705	1	-1.154	-1.594	-2.024	0.3657	0.4457	-0.8343	1.186	2.006	1.556	0.3657	-0.3843	1.296	2.026	-0.3343	0.4657	0.02571	0.1057	-0.3343	-0.1943	-0.8743	-0.4443	-1.234	-1.234	-0.3743	-1.404	-0.5443	0.9557	0.3357	1.436	0.2457	1.626	-0.5343	-0.8343	0.8557
IMAGE:841253	|| Hs.596025 || || 51312 || SLC25A37 || Solute carrier family 25, member 37 || AA487146::AA486824 || || IMAGE:841253 || || 109996	1	-0.7438	-0.3638	-1.214	0.1462	0.3462	-0.03382	0.6762	1.236	1.096		-0.3138	0.9962	1.396	-0.06382	0.2062	-0.4438	-0.09382	-0.4638	0.05618	-0.5938	-0.1138	-0.2638	-0.5938	-0.5538	-0.9838	-0.4838	-0.4038	0.02618	0.5762	0.7362	1.176	-0.2938	-0.7738	0.4662
IMAGE:281625	|| Hs.310164 || || 123872 || LRRC50 || Leucine rich repeat containing 50 || N51625::N53920 || || IMAGE:281625 || || 63995	1	-0.2485	-1.188	-0.4385	-0.07848	0.7015	0.8415	1.722	0.5815	0.4215	0.9215	-0.1085	0.5715	0.6115	-0.5785	0.1515	0.02152	0.2915	0.1115	0.4415	-0.6185	-0.3485	-0.6485	-1.498	-1.418			0.7915	-0.2885	0.08152	0.6015	0.3015	0.05152	-0.3385	-0.02848
IMAGE:344958	|| Hs.469386 || || || || CDNA FLJ34214 fis, clone FCBBF3021807 || W72892::W76097 || || IMAGE:344958 || || 21063	1	-1.793	0.2074	-0.6026	-0.2326	0.2574	-0.06257	0.8974	1.617	0.7774	1.347	-0.3826	0.4274	0.3774	0.1974	-0.4726	-0.01257	-0.1826	-0.1826	0.2774	-0.7726	-1.933	-1.373	-1.103	-1.303	-0.9926	0.9574	-0.4026	0.8274	0.7474	1.077	0.7874	0.7374	1.137	0.4674
IMAGE:2497556	|| || || || || || AI991606 || || IMAGE:2497556 || || 61917	1				0.4159	0.9059	0.1859	1.026	0.9459		2.006	-1.064	0.4359	-0.1441	0.6159	-0.4341	-0.5141	-0.1441	0.03586	-1.174		-0.9241	-2.134		-2.164	-1.684	-0.5641	-0.7541	0.8759	2.046	1.446	1.266	-1.774	1.536	0.4559
IMAGE:2042739	|| Hs.525557 || || 5265 || SERPINA1 || Serpin peptidase inhibitor, clade A (alpha-1 antiproteinase, antitrypsin), member 1 || AI375788 || || IMAGE:2042739 || || 14010	1	-0.3666	-0.5266	-0.6266	-0.1166	0.09343	0.4334	-0.02657	0.9534	0.8334	0.4534	0.1834	0.7734	0.6234	0.07343	-0.4266	-0.9266	-0.3666	-0.1466	-0.8366	-0.6366	-1.027	-0.06657	0.1334	-0.5266	0.1434	-0.5366	-0.6566	0.5934	0.8834	0.2934	0.5434	0.1134	0.4434	0.2434
IMAGE:796774	|| Hs.517436 || || 29799 || YPEL1 || Yippee-like 1 (Drosophila) || AA443153::AA443152 || || IMAGE:796774 || || 112067	1	0.1255	-0.09455	-0.3145	-0.5845	0.5455	0.7355	0.5055	-0.06455	0.6155	0.7455	-0.3245	0.3755		-0.1245	-0.8345	-0.6845	-1.385	-0.2945	0.3255		-0.7945	-0.1845	0.1955	-0.4545	-0.1445	-0.1845	-0.3645	-0.3045	0.3755	0.4155	0.5355	0.6655	0.1355	0.5455
IMAGE:856592	|| Hs.378532 || || 10767 || HBS1L || HBS1-like (S. cerevisiae) || AA669218 || || IMAGE:856592 || || 138427	1	0.24	0.35	0.63	-0.27	-0.03	0.3	-0.18	-0.39	-0.21	-0.42	-0.36	-0.76	-0.57	-0.21	-0.28	-0.01	0.43	-0.01		0.37	0.46	1.01	0.44	0.52	-0.32	0.44	-0.02	0.18	-0.52	0.01	-0.68	0.2	0.11	-0.49
IMAGE:1030498	|| Hs.513617 || || 4313 || MMP2 || Matrix metallopeptidase 2 (gelatinase A, 72kDa gelatinase, 72kDa type IV collagenase) || AA555166::AI791715 || || IMAGE:1030498 || || 102998	1	-0.07086	0.2691	0.2191	-0.7909	0.4091	-0.0008571	-0.8409	-0.4009	-0.4109	-1.001	-1.071	-0.6309	0.1991	-0.06086	0.1891	-0.8409	-0.1809	0.1491	1.599	0.8491	0.8491	0.8591	0.3391	0.1591	-0.1309	1.609	1.469	-1.051	-0.07086	-1.421	-0.6909	0.2291	-0.5709	0.4091
IMAGE:758088	|| Hs.490203 || || 800 || CALD1 || Caldesmon 1 || AA426421::AA437143 || || IMAGE:758088 || || 29980	1	0.8994	-0.01057	-0.4306	-1.581	-0.7106	-0.2806	0.1694	-0.8006	0.6794	-0.2406	-1.241	-3.541	0.03943	-0.07057	0.2494	0.6794	1.379	-0.7006	1.649	1.559	0.7494	1.549	0.7094	1.139	0.4994	-0.2906	0.8594	-1.371	1.069	-0.2606	-0.6806	-0.7006	-1.001	-0.2206
IMAGE:119609	|| Hs.436341 || || 29980 || DONSON || **Downstream neighbor of SON || AI732249::T96559::AI820671::T96558 || || IMAGE:119609 || || 125499	1	0.2579	-0.9521	-0.2221	-0.1421	-0.8821	0.4479	-0.3521	-0.1721	0.2779	-0.6321	-0.2821	-0.8221	-0.1621	0.1179	0.05788	-0.5121	0.03788	0.2079	1.558	0.4379	0.7579	0.4979		0.4579	0.9779	-0.1621	-0.1821	-0.2521	-0.1521	0.2979	-0.09212		-1.262	0.4979
IMAGE:754358	|| Hs.124611 || || 6695 || SPOCK1 || Sparc/osteonectin, cwcv and kazal-like domains proteoglycan (testican) 1 || AA436142::AA436269 || || IMAGE:754358 || || 29020	1	0.2569	-0.06313	0.9469	-1.183	-0.9531	0.5169	0.2769	-0.1831	-0.2731	-1.313	0.2769	-0.1431	-0.05313	-0.1331	0.4169	-0.6531	1.267	-0.4931		0.9169	1.007	0.1369		0.1669	0.9669	0.6269	-0.9931	-0.6731	-0.01313	-0.2731	-0.1431		-1.113	-0.1431
IMAGE:1660596	|| Hs.632107 || || 1656 || DDX6 || DEAD (Asp-Glu-Ala-Asp) box polypeptide 6 || AI082658 || || IMAGE:1660596 || || 28089	1	1.081	1.641	1.781	-0.1194	0.3906	-1.049	0.05057	-0.8494	-0.3294	-1.079	-0.2194	-1.179	-0.1094	-0.05943	1.411	1.081	1.351	0.8406	0.5806	1.191	-0.1394	0.1906	-1.639	-0.3394	-0.3294	0.2206	-0.4194	-0.6694	-0.2994	-1.019	-0.4694	-0.2894	-0.3794	-0.1194
IMAGE:2029116	|| Hs.222282 || || 55610 || FLJ20097 || Hypothetical protein LOC55610, isoform b || AI253087::AI793238::AI793062 || || IMAGE:2029116 || || 28373	1		1.071	1.461	-0.3191	-0.1691	0.1009	-0.4091	-0.7191	-0.2291	-0.4491	-0.5491	-0.1291	0.06094	-0.4091	0.8409	1.061	0.6309	0.5809		0.4109	0.2309	0.08094		-0.03906	0.5709	0.3109	-0.1891	-1.119	-0.4191	-0.9391	-0.3491	0.4109	-0.3191	-0.4391
IMAGE:452363	|| Hs.270845 || || 9493 || KIF23 || Kinesin family member 23 || AA700879 || || IMAGE:452363 || || 128545	1	1.996	2.106	2.636	-2.244	-0.6143	0.4957		-1.254	-1.024	-0.3143	-0.2643	-1.944	-0.6843	1.436	0.3757	1.646	0.9957	0.1257		1.866	0.4857	-0.3343		-0.8843	-0.2043		-0.9843	-1.874	0.03567	-1.754	0.9157		-0.9843	-0.1443
IMAGE:299559	|| Hs.524788 || || 11021 || RAB35 || RAB35, member RAS oncogene family || N74995::W05696 || || IMAGE:299559 || || 82183	1	0.9583	1.718	1.258	-0.9517		-0.3917	-0.5417	-0.5317	-0.1317	-0.3317	-1.112	-0.2717	-0.6417	0.2083		0.4283		-0.2317	1.508	0.9983	0.7883	0.1483		-0.2117	-0.3617		-0.6717	-0.09167	-0.3017	-0.4817	-0.07167	-0.1817	-0.4617	-0.1817
IMAGE:294973	|| Hs.584775 || || 4040 || LRP6 || Low density lipoprotein receptor-related protein 6 || N71497::N99539 || || IMAGE:294973 || || 64796	1	2.121	2.241	2.041	-3.159	-0.8086			-1.979	-0.7286		-2.049	-0.8186	0.1514	1.371	-0.02862	-0.5186	0.5914	-1.269	2.151	1.411	0.3014	0.6914			0.6914	0.4314	-0.7786	-1.339	0.6314		0.2514	0.1914	-0.7386	-0.5486
IMAGE:377461	|| Hs.74034 || || 857 || CAV1 || Caveolin 1, caveolae protein, 22kDa || AA055835::AA055368 || || IMAGE:377461 || || 59904	1	1.902	-2.298	-0.6984	0.8316	1.242	0.4116		-0.7684	-1.338	-2.188	0.04156	-0.2484	0.9016	0.8216		4.322		0.1516	1.182	1.332	0.3616	0.5616	1.542	0.5216	1.222	1.032	-0.3184	-1.788	-0.5884	-2.778	-3.348	-2.448	-1.638	1.202
IMAGE:843036	|| Hs.486548 || || 9053 || MAP7 || **Microtubule-associated protein 7 || AA488409::AA488545 || || IMAGE:843036 || || 86734	1	-1.771	-0.2113	0.4587	-0.2513		-0.3313	0.3187	-0.2713	-0.01125	-0.5813		-0.6313	0.02875	0.2887	1.249	1.019	1.139	-0.3413	0.9087	0.5387	-0.05125	-0.08125		0.7687	0.9187	0.05875	-0.2113	-1.021	-0.09125	-0.4113	-0.3013	-1.061	-0.5513	-0.3313
IMAGE:435470	|| Hs.376032 || || || || Transcribed locus, strongly similar to NP_148983.1 platelet-derived growth factor alpha, isoform 2, preproprotein [Homo sapiens] || AA701502 || || IMAGE:435470 || || 135734	1	-1.376	-0.8456	0.03441	0.2644	1.504	0.2144	-1.406	-0.4656	-0.02559	-1.686	-1.486	-0.2556	0.2344	0.2844		0.7544	1.574	1.134	2.214	0.4844	0.9144	0.4344	-0.6456	0.4144	-0.1956	0.7144	-0.2856	-0.8856	-0.4356	-0.7356	-0.9156	-0.1256	0.3744	0.2644
IMAGE:2472002	|| Hs.226117 || || 3005 || H1F0 || H1 histone family, member 0 || AI949511 || || IMAGE:2472002 || || 73649	1	-0.9815	-1.031	-0.5415	-0.2815	-0.3715	-0.3215	-0.5315	0.2485	-0.3015	-1.041	-0.8815		-0.1415	-0.4115	1.659	1.229	1.949	0.6785	0.6585	-0.06147	0.9285	0.3585	-0.1615	0.5685	0.2285	0.6185	-0.6015	-1.051	-0.001471	-0.1015	-0.1815	-0.2615	-0.6515	0.7785
IMAGE:1590895	|| || || || || || AA977896::AI733411::AI791721 || || IMAGE:1590895 || || 123692	1	-0.3814	-0.4314	-0.6714	0.4986	2.049	-0.04143	-0.6814	-0.5714	-0.5414	-0.7314	-1.521	-0.02143	-0.3314	-0.4214	0.8986	0.5786	0.9286	1.369	0.4586	1.169	-0.1314	0.06857	-0.3414	0.7986	1.379	0.8486	-0.6714	-1.141	-0.07143	-0.3214	-0.5214	-0.7714	-0.6714	-0.1614
IMAGE:138991	|| Hs.233240 || || 1293 || COL6A3 || Collagen, type VI, alpha 3 || R62603::R62651 || || IMAGE:138991 || || 125431	1	-0.3014	0.1086	0.1786	0.03857	-1.831	-0.1814	-1.771	-0.8514	0.2486	-0.9014	-0.3814	-0.6214	0.07857	0.3586	3.109	0.6386	1.979	2.529	-0.01143	0.4986	0.1086	0.2486	0.2486	-0.5514	0.5486	0.5486	-0.2214	-0.9714	-0.4714	-0.6514	-0.6214	-0.4814	0.2586	-0.8714
IMAGE:288663	|| Hs.333303 || || 2705 || GJB1 || Gap junction protein, beta 1, 32kDa (connexin 32, Charcot-Marie-Tooth neuropathy, X-linked) || N62394::N79360 || || IMAGE:288663 || || 114913	1		1.453	1.073	-0.4767	-4.997	-1.227	0.3133	-0.8967	-1.407	-1.097	-0.1567	-0.2367	0.9333	0.5533	2.863	2.883		2.383	1.403	0.3833	0.9333	0.09333	-1.147	-1.647	0.8433		0.1433		1.253	-2.957	-1.277		-0.5867	0.1533
IMAGE:204735	|| Hs.282795 || || 653308 || RP11-564C4.1 || MRNA; cDNA DKFZp779G2222 (from clone DKFZp779G2222)::N-acylsphingosine amidohydrolase (non-lysosomal ceramidase) 2B || H57166::H57242 || || IMAGE:204735 || || 123896	1	0.205	0.015	0.155	-0.735	-0.585		-0.505	-0.075	-0.315	-0.135	-0.055	-0.185	-0.075	0.615		0.665		1.065		0.145	0.715	0.195		-0.195	-0.275	1.065	0.185	-0.335	0.025	-1.075	-0.325	-0.125	-0.545	0.275
IMAGE:531036	|| Hs.406013 || || 3875 || KRT18 || Keratin 18 || AA070498::AA070385 || || IMAGE:531036 || || 115780	1	0.8137	1.384	1.144	0.2037	0.7337	-0.6163	-1.596	-1.116	-0.6663	-0.9363			-0.4463	0.5937	-0.2163	0.1737	0.2137	1.114	1.454	1.404	-0.3863	0.7637	-0.3063		-0.02633	1.424	-1.076		0.1337	-1.166	-0.8963	-1.436		-0.2763
IMAGE:1879640	|| Hs.643584 || || 285313 || IGSF10 || Immunoglobulin superfamily, member 10 || AI288214 || || IMAGE:1879640 || || 95128	1	0.7152	2.275	2.515	-0.05483		-0.08483	-3.455	-1.495	-0.8248	-2.295	0.1152	-1.175	-0.4348	1.085		2.525		2.885	3.045	2.035	-0.4648	-0.4548		1.605	-0.1748		-0.7848	-3.085	-0.8648	-1.605	-4.275		3.375	-0.5048
IMAGE:2209734	|| Hs.146688 || || 9536 || PTGES || Prostaglandin E synthase || AI540460 || || IMAGE:2209734 || || 12403	1	-1.222	1.378	1.098	-0.3424	0.6276	-0.8824		-0.6524		-1.122	-0.5324	0.03759	0.4976	-0.08241	0.8976	0.7776	1.098	0.5576	2.268	1.518	-0.03241			0.02759	1.098		-0.6824	-2.142	-1.162	-1.092	-2.732		1.618	-0.8524
IMAGE:855390	|| Hs.444118 || || 4175 || MCM6 || MCM6 minichromosome maintenance deficient 6 (MIS5 homolog, S. pombe) (S. cerevisiae) || AA663995 || || IMAGE:855390 || || 86875	1	0.06742	0.04742	0.1074	-0.4026		0.5374	-0.3126	-1.313	0.07742	-0.5926	-0.9826	-0.8626	-0.4826	0.5274		2.287			0.8874	0.09742	0.3974	0.7774	0.1374	0.08742	-0.2026	0.5574	-0.4226	-0.5626	-0.5926	0.4174	-0.9626	0.4574	-0.5526	0.4874
IMAGE:1502008	|| Hs.143707 || || 22854 || NTNG1 || Netrin G1 || AA887204::AI733052::AI791542 || || IMAGE:1502008 || || 78616	1	0.6677	0.6477	0.3877			0.4877	-0.4923	-0.3023	0.007667	-0.7423	-1.172	-0.8923	-0.3523	0.5177		1.538			1.398	1.838	0.7377	0.5877	0.2077	-0.5623	-0.04233	0.5277	-1.272	-1.182	-0.7723	-0.1423	-1.752	0.3477	-1.032	0.1977
IMAGE:594693	|| Hs.597557 || || || || **Transcribed locus || AA165313::AA165312 || || IMAGE:594693 || || 11350	1	1.038	0.1677	0.2277	-0.4023	0.5177	0.1877	-0.5523	-0.5423	-0.1923	-0.9323	-0.7823	-0.5423	-0.2823	0.3177	0.1577	0.5677	0.01771	0.4077	1.818	0.5877	0.8977	0.1477	-0.02229	-0.3823	0.2177	0.6577	-0.8723	-1.412	-0.2223	-0.5823	-0.7523	0.2677	0.3077	-0.04229
IMAGE:280699	|| Hs.563491 || || 54749 || EPDR1 || **Ependymin related protein 1 (zebrafish) || N47445::N47444 || || IMAGE:280699 || || 19619	1	0.4642	0.3242	0.6342	-0.1458	0.05424	0.04424	-1.876	-0.6958	0.4242	-0.6358	-1.056	-1.366	0.1842	0.4342		2.194		0.8842	0.5442	1.274	0.7242	0.2042	-0.9158	-0.5658	0.8042	0.4442	-1.006	-1.416	0.1942	-0.2458	-0.6258	0.6542	0.3442	0.2742
IMAGE:301388	|| Hs.94542 || || 8846 || ALKBH1 || AlkB, alkylation repair homolog 1 (E. coli) || N79504::AI734240::W16699 || || IMAGE:301388 || || 75519	1	0.2071	-0.1629	0.7471	0.4671	0.3471	-1.053	-0.4929	-1.263	0.007143	-0.6629	-0.6129	-0.5029	-0.6929	0.7671	0.4371	0.5471	0.3471	0.2171	2.117	0.5171	0.4871	0.2671	0.7171	-0.1929	-0.3929	0.3471	-0.3829	-1.403	-0.7229	-0.5129	-0.8729	0.6871	-0.8129	0.6471
IMAGE:844552	|| Hs.102746 || || || || Transcribed locus, strongly similar to XP_526429.1 PREDICTED: ATPase family homolog up-regulated in senescence cells [Pan troglodytes] || AI791156::AA626456::AI734210 || || IMAGE:844552 || || 72504	1	0.2419	1.242	1.032	-1.028		-1.008	-0.6781	-0.8281	-0.6481	-0.7081	-0.01812	-0.4281	-0.04812	0.2519		1.192		0.9919	1.362	0.8219	0.06188	1.862	-0.1481	-0.4081	-0.08812	0.1219	-0.5281	-1.038	-0.6881	-0.04812	-0.3681	-0.5681	-1.208	0.6719
IMAGE:2391979	|| Hs.272499 || || 10202 || DHRS2 || Dehydrogenase/reductase (SDR family) member 2 || AI738499 || || IMAGE:2391979 || || 124296	1	-1.407	-0.1866	0.07343	0.1934	1.043	-0.3766	-1.427	-0.3166	-1.537	-0.8666	-0.3266	-0.2766	-0.1266	-0.1666	2.043	1.243	1.783	2.673	0.8734	0.8634	0.02343	-0.3966	-0.3466	0.2434	0.8834	-0.6666	-0.2566	-1.087	-0.5266	-0.7166	-0.1766	-0.9166	0.1634	-0.2866
IMAGE:70489	|| Hs.120950 || || 6005 || RHAG || Rh-associated glycoprotein || T48950::T48949 || || IMAGE:70489 || || 11988	1	-0.079	-0.569	-0.229			-1.469	0.501	-1.319		-0.929	-1.619	-1.059	-0.789	-1.009	5.301	2.181		4.111	2.851	1.001	0.421		-0.329	0.701	1.081	-0.819	-0.379	-1.149	-1.209	-0.599	-1.259	-1.629	0.021	-0.959
IMAGE:897619	|| Hs.522572 || || 8227 || RP13-297E16.1 || DNA segment on chromosome X and Y (unique) 155 expressed sequence, isoform 1 || AA496902::AA496863 || || IMAGE:897619 || || 57926	1	0.5448	0.06484	-0.3152			-1.455	-1.345	-0.3652	-0.9252	-1.085	-0.3752	-0.4152	1.125	-0.4952		2.735		2.745	2.575	0.6048	0.4848	-0.6652	-0.2452	1.635	1.735	-1.135	0.6548	0.7548	-0.7152	-0.7552	-1.075	-1.855	-0.8952	-1.315
IMAGE:206632	|| Hs.120759 || || 338 || APOB || Apolipoprotein B (including Ag(x) antigen) || H57779::H57778 || || IMAGE:206632 || || 23908	1	1.126	1.486	2.366	-2.094	-0.05387	-1.434		-2.734	-0.9439	-3.474	0.1161	-0.1839	0.5161	-0.03387	1.466	3.536	3.556	0.4861	0.4461	2.106	-1.044	-1.074	0.7561	0.3361	0.9361		-0.9039		-0.8039	-1.784		-0.9739	-0.5339	-0.6339
IMAGE:309826	|| Hs.213861 || || 3910 || LAMA4 || Laminin, alpha 4 || N94616::W23598 || || IMAGE:309826 || || 30625	1	2.104	2.034	1.764	-2.686	-0.5562	-0.1462	0.1338	-1.026	-1.816	-3.586	0.08382	-0.03618	0.2638	0.4638	0.02382	2.164	1.804	-0.8862	2.244	2.404	0.07382	-0.07618	1.204	1.544	1.264	0.08382	-2.426		-0.2362	-2.146	-2.456	-0.1862	-1.096	-0.5162
IMAGE:1901000	|| Hs.153408 || || || || Transcribed locus, strongly similar to XP_498510.1 PREDICTED: hypothetical protein XP_498510 [Homo sapiens] || AI302849 || || IMAGE:1901000 || || 20848	1	-0.08655	2.103	2.403	-0.5266	-1.207	-1.377	-1.937	-1.017	-0.4666	-0.8966	-0.3466	-0.2766	0.6834	0.7434	1.053	3.523		0.3734	2.603	1.743		-1.207		0.7434	1.733		-4.257	-2.007	0.1034	-0.02655			-0.9866	-0.7666
IMAGE:488207	|| Hs.468675 || || 10630 || PDPN || Podoplanin || AA046430::AA055908 || || IMAGE:488207 || || 104819	1	-0.3558	0.1342	0.4342	0.6942	-0.9158	0.07419	-0.9358	-1.226	-0.2158	-1.006	-1.066	-0.5258	0.5142	-0.1358	1.574	1.524	0.2442	0.1042	1.424	0.06419	0.3442			0.2942	0.4242		0.004194	-0.4458	0.2342	0.03419	-1.196		-0.4058	0.3342
IMAGE:2390143	|| Hs.122908 || || 81620 || CDT1 || Chromatin licensing and DNA replication factor 1 || AI739449 || || IMAGE:2390143 || || 129550	1	0.347	0.417	0.697	-0.703	-1.093	-1.593	-1.323	-0.03303	-0.733	-0.273	-1.063	0.177	0.467	0.557	0.937	1.387	1.127	0.02697	2.477	1.467	-0.823	-0.463	-0.783	0.107	0.177		-0.853	-0.03303	-0.433	-0.203	-0.613		-0.09303	0.06697
IMAGE:857652	|| Hs.635690 || || || || Transcribed locus || AA633751 || || IMAGE:857652 || || 85201	1	-0.1691	0.07094	0.4609	-0.9191			-0.9991	-0.6591	-0.7091	-0.02906	-0.2491	-0.3491	-0.1791	0.1509		1.351	0.4109	-0.2291	2.261	0.6109	0.4109	-0.1291	-0.4991	0.5909	1.171	0.7909	-0.2791	-0.8591	-0.1591	-0.06906	-0.8391	-0.7191	-0.4691	-0.3191
IMAGE:510608	|| || || || || || AA099408::AA101867 || || IMAGE:510608 || || 115449	1	-0.3519	-0.03188	0.06812	-0.4019	-1.332	-0.9219	-1.022	-0.7919	-0.9019	-1.092	-1.072	-0.1919	1.088	0.08812	1.158	1.208	0.2881	0.3481	2.958	1.878	1.438		-1.132	0.7681	0.5081		-0.5819	-0.7319	-0.09188	-0.3919	-0.9319		-0.3819	-0.2119
IMAGE:1188796	|| Hs.430851 || || || || Transcribed locus || AA653002::AI821112 || || IMAGE:1188796 || || 95471	1	-0.332	-0.932	0.068	-0.112		-0.532	-1.542	-0.392	-1.512	-1.042	0.128	0.298	0.858	0.048		1.518		1.178	2.568	0.058	-0.312		-0.112	1.358	0.538	1.218	0.208	-1.362	-0.872	-0.872	-1.052		-0.342	0.288
IMAGE:1590208	|| Hs.110675 || || 10452 || TOMM40 || Translocase of outer mitochondrial membrane 40 homolog (yeast) || AA947607::AI791753 || || IMAGE:1590208 || || 108251	1		-0.2348	0.7952	-0.9948	-1.055	-0.2948	-1.755	-0.03483	-0.1948	-2.235	-0.6048	0.2352	0.7952		0.1752	2.345	1.775		3.535		0.1552	-0.2548	1.215	1.215	0.8752		0.08517		-1.135	-1.305	-0.6348	-2.735	-1.155	0.4252
IMAGE:1473995	|| Hs.632474 || || 647219 || LOC647219 || **Similar to Achaete-scute homolog 3 (bHLH transcriptional regulator Sgn-1) (Mash-3) || AA936942::AI733025::AI791516 || || IMAGE:1473995 || || 107441	1	-0.8486	-0.1686	0.4914			0.6714	-1.089	-0.7786	-0.8086	-2.019	-0.7086	-0.2886	0.6014	0.2114					4.001	1.131	0.6314	0.5314	0.6414	1.631	1.171	-0.04862	0.2914	-1.259	-0.2986	-1.159	-1.569	-1.179	-0.6486	-0.07862
IMAGE:859807	|| Hs.102598 || || 8174 || MADCAM1 || Mucosal vascular addressin cell adhesion molecule 1 || AA668527 || || IMAGE:859807 || || 81399	1	0.846	0.856	1.316	-0.694		-0.684	-0.684	-0.504	-1.134	-1.054	0.116	-0.314	-0.024	-0.254		0.036		1.806	1.836	1.226	-0.584	-0.504		0.376	0.676	0.116	-0.374	-0.374	-0.504	-0.294	-0.754		-0.674	-0.624
IMAGE:1629420	|| Hs.128199 || || 55752 || SEPT11 || Septin 11 || AA985228 || || IMAGE:1629420 || || 94645	1	0.3182	0.3882	0.2682	-0.4118	0.3082	-0.3318	-0.7618	-0.8118	-0.3818	-0.06176	-0.05176	-0.5018	-0.001764	0.2682	1.288	0.3882	0.1982	0.7582	1.958	0.3182		-0.6118	-0.1518	0.1682	0.2582	0.7582	-0.4518	-0.2118	-0.1518	-0.6018	-0.6218	-0.4018	-0.6518	-0.5518
IMAGE:1591076	|| Hs.513057 || || 3843 || RANBP5 || RAN binding protein 5 || AA977439::AI733456::AI791757 || || IMAGE:1591076 || || 81289	1	1.113	0.9525	0.8925	-0.3675		-0.4175	-0.8375	-0.3175	-0.4975	-1.097	0.4725	-0.8975	0.1725	0.0725		0.3225		0.6325	1.953	0.6925	0.0325	-0.3075	0.5725	0.8525	0.4525	0.6425	-0.0475	0.0725	-0.6575	-0.7175	-1.407	-0.4675	-1.027	-0.8075
IMAGE:594438	|| Hs.594219 || || || || CDNA clone IMAGE:5391675 || AA164543::AA165085 || || IMAGE:594438 || || 27249	1	1.212	0.5622	0.6422		0.4522	-0.6978	-0.1278	-1.018	-0.4578	-1.098	-0.3778	-0.9278	0.2822	-0.3278		1.132		0.2722	2.602	1.002	0.7122	-0.4678	-0.03781	0.7722	1.182	-0.1978	0.07219	0.1522	-1.058	-0.6178	-1.168	-0.7678	-1.088	-0.7078
IMAGE:626908	|| Hs.598563 || || || || Transcribed locus || AA191404::AA190461 || || IMAGE:626908 || || 58530	1	1.263	1.083	0.933			-0.777	-1.107	-1.447	-1.037	-1.557	-0.127	-1.187	0.463	-0.317		2.193		1.443	2.503	0.763	0.213	-0.507	0.443	0.793	0.763	0.523	-0.117	-0.167	-0.907	-0.897	-1.957		-1.417	-0.357
IMAGE:1591008	|| Hs.410924 || || 84260 || TCHP || Trichoplein, keratin filament binding || AA975634::AI733413::AI791723 || || IMAGE:1591008 || || 58244	1	0.6374	-0.07258	-0.08258	-0.4626		-0.8226	-0.7926	-0.6526	-0.8026	-1.163	0.6974	-0.1226	0.9474	-0.7426		-0.04258		0.4174	2.647	0.3874	0.2674	-0.2226		1.367	1.687	0.5874	0.7074	0.6274	-0.9026	-0.7526	-0.7026	-1.393	-0.9426	-0.3826
IMAGE:81229	|| Hs.531561 || || 2013 || EMP2 || Epithelial membrane protein 2 || T57082::T57153 || || IMAGE:81229 || || 70408	1	0.8374	0.6874	0.2974	-0.08258		-0.8826	-1.543	-0.7226	-0.9526	-1.013	0.2174	-0.6326	0.5174	0.1374		0.1574		0.05742	3.507	1.097	-0.03258	-0.01258	0.8174	1.377	1.007		0.7374	0.3874	-0.9026	-1.023	-1.923	-1.533	-1.023	-0.1426
IMAGE:286490	|| Hs.525781 || || 161742 || SPRED1 || Sprouty-related, EVH1 domain containing 1 || N67355 || || IMAGE:286490 || || 12702	1	0.7083	0.04828	0.1983	-0.8017	-0.2017	-0.2217	-0.7017	-1.452		-0.9517	-0.7317	-0.3617	-0.4717	0.1483		0.5983		0.9283	2.608	1.048	0.6583	-0.2517		0.6483	2.168		0.6983	-0.2717	-0.5917	-0.7017	-1.112		-1.032	-0.5917
IMAGE:549221	|| Hs.365706 || || 4256 || MGP || Matrix Gla protein || AA081092::AA081250 || || IMAGE:549221 || || 94791	1	0.5011	0.1711	0.4711	0.1011	0.03114	-0.01886	-0.2389	-0.9289	-0.6189	-0.9889	-0.3589	-0.7289	0.4211	0.1511	1.691	0.3811	0.6711	0.7411	2.381	0.5211	-0.02886	-0.2389	0.6011	0.4411	0.5811	0.04114	-0.4289	-1.189	-0.4389	-1.109	-0.8889	-1.009	-1.149	0.03114
IMAGE:838155	|| Hs.379191 || || 79966 || SCD5 || **Stearoyl-CoA desaturase 5 || AA457374::AA457423 || || IMAGE:838155 || || 70830	1	0.8152	0.2952	0.2852	-0.1548		0.005161	-0.5648	-0.05484	-0.5948	-0.5048	0.06516	-0.6548	-0.1248	-0.03484		0.8152		-0.1348	1.895	0.8552	0.3452	-0.07484		0.5252	0.3152	0.5852	-0.1248	-0.3848	-0.4348	-0.03484	-1.105	-1.765	-0.6848	0.2852
IMAGE:52930	|| Hs.509343 || || 10979 || PLEKHC1 || Pleckstrin homology domain containing, family C (with FERM domain) member 1 || H29253::H29252 || || IMAGE:52930 || || 26944	1	1.142	1.502	1.952	-2.358	1.652	-0.8585	-2.388	-1.018	-1.898	-2.578	-0.3285	-0.1785	0.6515	-0.7385	2.492	0.5415	2.382	1.362	3.112	1.242	0.1115	-2.048	0.6615	1.642	1.142	2.142	-0.6885	-0.7285	-0.6085		-5.318		-0.9985	-0.9685
IMAGE:595037	|| Hs.631733 || || 9052 || GPRC5A || G protein-coupled receptor, family C, group 5, member A || AA172400::AA173872 || || IMAGE:595037 || || 60901	1	0.7186	0.7286	1.279	-1.041	0.2186	0.8586	-1.401	-0.3914	-0.3814	-0.6714	-0.1114	-0.1714	-0.05143	-0.7514	0.5486	0.04857	0.6486	0.6686	3.179	1.059	0.3486	-0.7014	0.2086	0.6886	0.5786	0.8286	-0.6914	-1.791	-0.6314	-0.2914	-1.961	-1.041	-0.9514	0.2786
IMAGE:840751	|| Hs.160556 || || 31 || ACACA || Acetyl-Coenzyme A carboxylase alpha || AA486071 || || IMAGE:840751 || || 58629	1	0.5416	0.9016	0.4316	-0.2384		-0.5784	-0.1984	-0.4784	0.2616	-0.6584	0.4016	-0.8584	-0.03839			0.9716		0.4616	1.542	0.2316	0.06161	-0.07839	-0.1984	0.3416	0.7716	1.942	-0.04839	-0.5284	-1.148	-0.9584	-1.388	-0.5884	-0.7584	-0.07839
IMAGE:487513	|| Hs.591346 || || 1490 || CTGF || Connective tissue growth factor || AA044993 || || IMAGE:487513 || || 12045	1	0.09143	0.6814	0.5814	0.4014	0.6414	-0.4186	-2.399	-1.399	-1.629	-1.919	-0.8786	-0.3486	-0.2886	-0.8686	1.891	2.971	3.291	2.051	2.681	1.521	0.3014	-0.7986	0.4914	-0.2286	0.4214	-1.479	-0.08857	-2.289	0.3814	-2.189	-1.549	-0.3486	0.1714	0.1214
IMAGE:181541	|| Hs.234074 || || 92737 || DNER || Delta-notch-like EGF repeat-containing transmembrane || H28681::H39690 || || IMAGE:181541 || || 103659	1	0.6479	1.078	0.6279			-1.002	-2.632	-0.5321	-0.9721	-1.082	-0.1521	-0.5021	0.9179	0.08793		2.848			2.108	1.758	-0.5421	-0.3221	0.3579	1.048	0.7579	0.7379	-0.2221	-1.012	-0.1321	-3.812	-0.6121		0.4779	0.1379
IMAGE:767313	|| Hs.347991 || || 7026 || NR2F2 || Nuclear receptor subfamily 2, group F, member 2 || AA418544::AA418510 || || IMAGE:767313 || || 20037	1	0.839	1.139	1.319	0.239	-1.011	0.069		-0.361	-0.851	-2.341	-1.601	-2.751	-0.261		2.159	2.119	2.509	0.749	3.649	0.079	1.549	-0.121		0.289	-0.751	-1.961	-1.711	-0.721	-0.331		-2.281		0.159	0.239
IMAGE:727526	|| Hs.75573 || || 1062 || CENPE || Centromere protein E, 312kDa || AA411850::AA402431 || || IMAGE:727526 || || 128598	1	0.8065	0.9165	1.226	-0.1035	-1.184	-0.7035	-0.5535	-0.7135	-0.3735	-1.724	-0.4635	-1.064	-0.4035	1.186	1.456	3.126		-0.1135	1.796	0.6165	-0.4335	0.1565	1.016	0.06647	0.01647	-0.4835	0.2465	-1.334	-0.6435	-0.8835	-0.9635	-0.003529	-0.4235	-0.2635
IMAGE:119882	|| Hs.546255 || || 2266 || FGG || Fibrinogen gamma chain || T94279::T94626 || || IMAGE:119882 || || 56631	1	0.6037	0.5137	0.2237			0.4037	-1.056	-0.6763	-0.4563	-0.8363	-0.9063	-0.9263	-0.1663	0.003666		5.034			2.484	0.3637	0.2637	-0.7463	0.3537	0.1037	0.3937	0.3537	-0.3863	-0.7663	-0.5863	-1.336	-1.276	0.04367	-0.7363	-0.2563
IMAGE:897865	|| Hs.27695 || || 4281 || MID1 || Midline 1 (Opitz/BBB syndrome) || AA598640 || || IMAGE:897865 || || 114753	1	1.101	2.131	1.691	-0.1386	-1.269	-1.099	-0.5386	-1.809	-0.9386	-0.4386	-0.1986	-0.6386	0.9814	0.4214	0.2414	1.631	0.5614	1.131	3.231	0.5114					-0.3486		0.1214	-1.979	-0.01862	-0.4786	-2.999		-0.5986	-0.4786
IMAGE:565321	|| Hs.148609 || || 90025 || C6orf157 || Chromosome 6 open reading frame 157 || AA136213::AA136385 || || IMAGE:565321 || || 114964	1			0.4379	-0.6021	-0.6821	-0.2821	-0.4121	-0.7321	-0.8421	-0.3721	-0.3321	-0.07207	0.2179	-0.5421		0.7479		0.8379	1.748	0.8379	1.188		0.9679	0.3679	0.6579	0.3679	-0.3621	-1.082	-0.3121	-0.4421	-0.6521		-0.4021	-0.3421
IMAGE:633045	|| Hs.436040 || || 1012 || CDH13 || Cadherin 13, H-cadherin (heart) || AA161471::AA160651 || || IMAGE:633045 || || 115954	1	1.066	1.236	1.456	-0.5236	-3.224	0.09636	-0.4136	-1.304	-0.08364	-0.8836	-1.134	-0.8636	0.06636	0.9864		0.1064	0.1964	1.366	3.116	2.076	0.7164		1.826	0.006363	0.07636	0.9764	-1.234	-1.764	-0.2236	-0.5936	-1.814	-1.084	-1.134	0.2764
IMAGE:1637726	|| || || || || || AI000804 || || IMAGE:1637726 || || 115584	1	1.487	2.817	2.427	1.427	-2.053	-0.4133	-0.5233	-1.183	-0.8233	-1.413	-0.4933	-1.253	-0.2033	1.587	2.807	1.387		3.077	1.577	1.527	0.08667	-0.2433	1.147		-1.093	0.3267	-1.213	-4.163	0.5067	-0.6533	-1.513	-2.073	-1.663	-0.003333
IMAGE:594120	|| Hs.8364 || || 5166 || PDK4 || Pyruvate dehydrogenase kinase, isozyme 4 || AA169469 || || IMAGE:594120 || || 123610	1	1.683	0.583	1.243	-0.347		0.523	-0.197	-0.887	-0.537	-1.987	-1.427	-1.137	-0.047	0.863		0.623		2.323	2.053	1.563	0.373		0.313	-0.347	0.933	-0.027	-0.927	-0.127	-1.237	-0.887	-0.817		-1.057	-0.527
IMAGE:248849	|| Hs.529023 || || 55205 || ZNF532 || Zinc finger protein 532 || H80749::H80748 || || IMAGE:248849 || || 22285	1	1.35	1.7	1.73			0.2097	-0.7203	-0.5203	-0.7703	-1.25	-1.05	-1.05	-0.7003	0.6697	1.68	2.36			1.16	2.15		-0.3903	0.3297	-0.4303	0.03967	0.1497	-1.62	-1.07	0.03967	-0.8003	-1.09	-0.5803	-1.26	-0.01033
IMAGE:625740	|| Hs.85603 || || 84668 || DRCTNNB1A || Down-regulated by Ctnnb1, a || AA188347::AA186951 || || IMAGE:625740 || || 123991	1	0.6603	0.7403	0.6203	-0.3797		-0.1197	-0.9297	-1.04	-0.7097	-1.12	-0.7697	-0.5597	-0.4197	0.4203		1.99		2.98	1.75	1.58	-0.08969	-0.4897	0.2603	0.09031	1.2	0.08031	-0.5997	-1.04	-0.7397	-0.6797	-0.7697	-0.8697	-0.6097	-0.01969
IMAGE:259884	|| Hs.318894 || || 57211 || GPR126 || G protein-coupled receptor 126 || N32904::N42045 || || IMAGE:259884 || || 126124	1	0.5852	1.165	1.705	0.08515	-1.495	0.08515	-1.085	-0.6948	0.1552	-1.025	-0.5948	-1.215	-0.3348	0.5052	1.035	1.325	2.895	2.645	1.855	0.2252	0.3452	0.07515	0.7552	-0.4448		0.4452	-0.4048	-1.725	-1.205	-0.8948	-1.315		-1.025	-1.685
IMAGE:83297	|| Hs.591863 || || 8323 || FZD6 || Frizzled homolog 6 (Drosophila) || T68333::T68405 || || IMAGE:83297 || || 124402	1	0.4339	0.6239	0.2639	0.01394		0.4839	-1.246	-0.7161	0.04394	-0.8161	-0.1861	-0.4761	-0.8161	-0.08606		1.024	1.824	1.624	1.534	1.194	0.4539	0.4739	-0.1461	-0.2761	0.1339	0.06394	-0.2661	-0.4361	-0.4061	-0.6061	-0.9161	-1.776	-0.4561	-0.5761
IMAGE:1591143	|| Hs.128803 || || || || Transcribed locus, strongly similar to XP_497950.1 PREDICTED: hypothetical protein XP_497950 [Homo sapiens] || AA975760::AI791769 || || IMAGE:1591143 || || 102918	1	0.8435	0.7635	0.6035	0.7535		-0.2165	-1.086	-0.8365	-0.5065	-0.8365	-0.4365	-0.8365	-0.1265	0.003548				2.424	1.584	1.554	-0.5765	-0.2265	-0.03645	-0.5065	0.7935	0.9035	-0.1665	0.4335	0.06355	-0.3565	-1.226	-1.586	-1.106	-0.1265
IMAGE:796469	|| Hs.5199 || || 29089 || UBE2T || Ubiquitin-conjugating enzyme E2T (putative) || AA460432::AA460431 || || IMAGE:796469 || || 124733	1	0.5569	0.8669	0.8869	0.6769	-0.1731	-0.05314	-1.103	-1.533	-0.4531	-1.043	-0.4531	-1.103	-0.4831	0.8669	1.687	1.277	1.917	1.547	1.007	0.3169	-0.1331	-0.09314	-0.6831	-0.2031	0.03686	-0.5131	0.1369	-0.7031	-0.3931	-0.3831	-0.9031	-0.6831	-0.6531	-0.03314
IMAGE:811069	|| Hs.99480 || || 157570 || ESCO2 || Establishment of cohesion 1 homolog 2 (S. cerevisiae) || AA485454::AI732824::AA485622::AI734203 || || IMAGE:811069 || || 85649	1	-0.4697	1.89	1.62	1.13	-2.6	-0.6297	-0.7397	-1.68	-0.5997	-1.77	0.1503	0.1503	0.2603	0.3703		2.69	1.51	1.94	2.15	1.43	1.09		1.88	0.3303		0.3003	0.8303	-3.59	-0.2797	-0.5397	-2.28	-4.01	-1.04	0.6003
IMAGE:726086	|| Hs.438231 || || 7980 || TFPI2 || Tissue factor pathway inhibitor 2 || AA399473::AA293402 || || IMAGE:726086 || || 116040	1	-0.08514	0.6149	0.4449	2.065	-2.665	-1.135	-1.065	-1.315	-0.07514	-1.895	-0.4051	-0.3051	0.7949	0.05486	2.865	3.365	2.405	2.175	2.185	0.9349	0.03486	0.4749	-0.2951	0.2249	0.7449	-0.2251	0.6049	-3.405	-0.6951	-1.285	-1.765	-2.955	-0.1751	-0.05514
IMAGE:310138	|| Hs.484423 || || 2295 || FOXF2 || Forkhead box F2 || N98485::W24258 || || IMAGE:310138 || || 107739	1	0.3076	-0.6124	0.8976	0.8776		-0.07241		0.6076	-0.2924	-0.4324	-1.122	-0.6824	0.007586	0.4076		3.658			2.338	1.568	0.5276	0.3676	0.4176	0.3076	0.8576		-0.6024	-3.132	-0.3124	-0.6724	-1.312	-3.162	-0.9224	-0.1024
IMAGE:773399	|| Hs.495912 || || 1756 || DMD || Dystrophin (muscular dystrophy, Duchenne and Becker types) || AA425649::AA427831 || || IMAGE:773399 || || 115080	1	1.986	2.086	2.066	1.066		-1.264	-1.444	-1.204	-0.6041	-0.8941	0.2959	-1.404	0.01586	0.2459		3.446		2.606	0.9759	0.5559	-0.3041		-1.054	0.8559			-0.2341	-1.594	-0.2241	-1.394	-1.254	-2.324	-0.3141	-0.6541
IMAGE:120162	|| Hs.556122 || || || || Clone IMAGE:120162 mRNA sequence || T95274::T95273 || || IMAGE:120162 || || 116671	1	0.7323	0.7623	1.042	0.9323		-1.608	-1.938	-1.118	0.4223	-1.038	-0.8277	-0.6777	0.5623	0.2423		3.852		2.832	1.262	1.082	0.2923			0.1423	0.6723	0.7323	-0.7877	-1.338	0.03233	-0.1377	-1.578	-3.158	-0.7977	-0.6777
IMAGE:276902	|| Hs.464422 || || 81035 || COLEC12 || **Collectin sub-family member 12 || N39436::N48549 || || IMAGE:276902 || || 115939	1	0.2134	0.8134	0.6034	0.1834		-0.7966	-0.7366	-1.057	-0.04656	-0.8666	-0.06656	-0.6266	-0.1166	0.2034		0.9734		1.493	0.6934	1.463	-0.3166	-0.04656	1.013	-0.006562	0.9034	-0.5666	-0.3366	-1.127	0.02344	-0.1666	-0.9666	-1.267	-0.6466	0.4234
IMAGE:128711	|| Hs.62180 || || 54443 || ANLN || Anillin, actin binding protein (scraps homolog, Drosophila) || R16712::R12261 || || IMAGE:128711 || || 107958	1	1.382	1.492	2.052	0.1218	-3.148	0.4018	-1.048	-1.398	-0.02824	-0.5982	-0.9082	-2.068	-0.3682	0.9918	0.6918	1.592	2.372	-0.1182	2.422	1.532	0.09176	-0.1082	0.2318	0.2618		-0.1982	-1.358	-1.948	-0.1582	-1.488	-1.438	0.5918	0.4618	-0.07824
IMAGE:1893670	|| Hs.603516 || || || || Transcribed locus || AI280215 || || IMAGE:1893670 || || 93550	1	1.28	1.51	1.66	0.2		-0.07	-1.23	-0.87	-1.28	-1.12	-0.18	-1.45	0.19	0.67		1.93		0.83	2.06	1.5	-0.08	-0.17		0.73	-0.11		-0.41	-1.79	0.05	-1.31	-1.81	-0.73	-0.46	0.7
IMAGE:126447	|| Hs.24529 || || 1111 || CHEK1 || CHK1 checkpoint homolog (S. pombe) || R06599::R06653 || || IMAGE:126447 || || 19870	1	1.615	1.565	1.075	0.4255	-0.9845	0.6955	-1.925	-0.9545	-0.4545	-0.7745	-0.5245	-1.185	-0.2045	1.045	0.9255	1.705	0.9155	0.4255		1.645		0.3855	0.4855	-0.4945	-0.3345	0.1455	-0.6645	-0.6145	-0.6845	-1.115	-2.135	0.1155	-0.3145	0.4155
IMAGE:490995	|| Hs.477866 || || 5352 || PLOD2 || Procollagen-lysine, 2-oxoglutarate 5-dioxygenase 2 || AA136707 || || IMAGE:490995 || || 21732	1	1.494	1.284	1.364	-0.07618	-0.2762	-1.586	-1.516	-0.5862	0.04382	-2.996	-0.3162	-0.6762	0.4438	0.6738	0.1838	3.294	1.514	0.07382		1.914	0.9038	1.104	0.5338	0.5238	1.104	-0.4062	-1.706	-1.156	-0.3362	-0.7062	-2.236	-1.616	-0.04618	-0.3362
IMAGE:853789	|| Hs.270279 || || 7306 || TYRP1 || Tyrosinase-related protein 1 || AA668457 || || IMAGE:853789 || || 71744	1	1.387	1.717	1.487		-0.943	-0.663	-1.343	-0.903	-0.613	-3.083	0.167	0.117	1.437	0.527		2.887			2.737	1.907	0.277	0.077	-0.733	0.847	1.307		0.117	-0.673	-0.633	-2.023	-1.703	-1.983	-1.053	-0.533
IMAGE:564898	|| Hs.478289 || || 22871 || NLGN1 || Neuroligin 1 || AA129318::AA129381 || || IMAGE:564898 || || 20538	1	0.5641	1.174	0.8441			-0.4359	-1.256	-1.006	-0.7259	-1.696	-1.306	-0.2859	0.3741	0.1941		3.184			3.034	1.464	2.464	-0.2659		0.4341	1.454	-0.9459	0.3541	0.5141	-0.8259	-1.786	-2.256	-2.246	-0.7659	-0.5659
IMAGE:138861	|| Hs.293917 || || 25945 || PVRL3 || Poliovirus receptor-related 3 || R62781::R62780 || || IMAGE:138861 || || 20811	1	1.509	2.169	1.779	0.03875	-0.8413	-0.6613	-0.2413	-0.6513	-1.231	-0.3813	0.05875	-0.8313	0.1087	0.9187	2.169	4.299	0.7087	-0.2813		2.109		-0.6113		0.1487	0.4087	-0.1213	-0.4713	0.2187	0.06875	-1.531	-2.861	-3.751	-0.9113	-0.3413
IMAGE:813823	|| Hs.406475 || || 4060 || LUM || Lumican || AA447781::AA453712 || || IMAGE:813823 || || 104270	1	-0.4237	0.8063	0.2663	0.5163	-0.1737	-0.2937	-1.144	-0.8837	-0.6737	-1.144	-0.7337	-0.7337	0.2163	0.8063	0.5363	1.536	1.676	0.4163	1.706	1.326	0.5063	1.486	1.296	0.6863	-0.03371	-0.6437	-0.3737	-1.414	-0.4837	-1.254	-0.9237	-1.864	-0.6937	-0.08371
IMAGE:760224	|| Hs.98493 || || 7515 || XRCC1 || X-ray repair complementing defective repair in Chinese hamster cells 1 || AA425139::AA426207 || || IMAGE:760224 || || 61540	1	-0.1386	0.3214	0.5314	0.1914	0.1514	-0.04857	-0.3686	-0.09857	-0.3486	-0.8286	-0.2886	-0.2786	0.06143	-0.2486	1.131	0.5714	0.8714	0.6914	0.6814	0.3914	0.1714	-0.01857	-0.3686	0.1914	-0.1186	0.3114	0.1114	-0.9786	-0.1386	-0.9186	-0.4986	-0.3186	-0.3886	0.1814
IMAGE:139009	|| Hs.203717 || || 2335 || FN1 || Fibronectin 1 || R62612::R62662 || || IMAGE:139009 || || 26582	1	-0.07581	1.224	0.1442	1.284	0.3942		-2.076	-0.9658	-0.1158		-1.816	-2.006	-0.9158	-0.5758	2.864	3.114	3.484	1.314	1.974	0.6342	0.4742	0.004193	-0.7858	-0.5658	-0.2858	3.434	-1.126		-1.856	-2.506	-2.626	-2.456		2.014
IMAGE:109863	|| Hs.531561 || || 2013 || EMP2 || Epithelial membrane protein 2 || T88721::T84249 || || IMAGE:109863 || || 95141	1	-0.3018	-1.412	0.3582	0.1182	-2.032	-0.6818	-0.4618	-1.722	-0.9018	-1.672	0.6182	-0.8118	0.7782	3.298		3.418	3.558	2.878	1.858	0.5882		0.2682	0.3282	0.8682	0.5982	0.2682	-0.5118	-1.502	-0.9218	-1.232	-1.392	-2.322	-0.7418	-0.7718
IMAGE:242840	|| Hs.44235 || || 57213 || C13orf1 || Chromosome 13 open reading frame 1 || H94063::H94136 || || IMAGE:242840 || || 108840	1	0.3313	0.07125	0.3813	-0.00875	0.1613	-0.1587	-0.6387	-0.4987	-0.1387	-0.04875	-0.03875	-0.1987	0.05125		0.7213	1.351		0.4913	0.6413	0.9913	0.2113	0.2113		0.5313	-0.2087	0.3213	-0.3287	-0.6787	-0.1187	-0.6287	-0.3187	-0.7987	-0.9087	0.2213
IMAGE:1592987	|| Hs.484844 || || 54901 || CDKAL1 || CDK5 regulatory subunit associated protein 1-like 1 || AI002468::AI733464::AI791779 || || IMAGE:1592987 || || 123866	1	-0.07813	0.4619	0.05187	1.112	-0.03813	-0.2481	-0.6581	-0.3381	-0.06813	-0.7381	-0.9181	-0.2681	0.02187	-0.3381		1.862			0.6319	1.492	-0.3681	0.001875	-0.03813	0.5619	1.132	0.7019	-0.5081	-1.038	-0.08813	-0.1881	-0.6181	-1.018	-0.4781	-0.04813
IMAGE:744800	|| Hs.19718 || || 10076 || PTPRU || Protein tyrosine phosphatase, receptor type, U || AA644448 || || IMAGE:744800 || || 108070	1	-1.463	0.3866	-0.05345			0.006552	-1.543	-0.4434	1.217	-1.313	-0.8534	-0.03345	0.4666	0.4266		4.307			1.777	1.527	-0.1734	0.4566	0.2866	0.6966	0.9166		-0.2034	-2.193	-0.7134	-1.243	-1.203	-0.9434	-0.3534	-0.2334
IMAGE:198982	|| Hs.351665 || || 1787 || DNMT2 || DNA (cytosine-5-)-methyltransferase 2 || R95732::R95731 || || IMAGE:198982 || || 21836	1	0.2328	-0.6172	0.8828	-0.4472		-0.3072	-0.03724	-0.2872	-0.2872	-0.2172	-1.127	-0.4272	0.03276	-0.5572	0.6828	2.013		0.9328	1.193	1.453				0.1528	0.3828		-0.9872	-0.08724	-0.2772	-0.4772	-0.3272	-0.4972	-0.3772	-0.5272
IMAGE:2239016	|| Hs.113876 || || 7468 || WHSC1 || Wolf-Hirschhorn syndrome candidate 1 || AI635529 || || IMAGE:2239016 || || 20141	1	0.9517	-0.3783	0.6817	0.2317	-0.1183	-0.3183	-0.07828	0.05172	-0.02828		-0.06828	-0.2783	0.3517	-1.248	0.5717	2.712		0.8817		0.8117		0.2917		0.1917	0.7117		-0.1683	-0.5883	-0.6983	-0.2983	-1.578	-1.658	0.3617	-0.4383
IMAGE:51460	|| Hs.22587 || || 117178 || SSX2IP || Synovial sarcoma, X breakpoint 2 interacting protein || H20847::H20898 || || IMAGE:51460 || || 95967	1	0.1256	0.05562	0.4856	-0.07438		0.9556	-1.554	-0.8044	-0.1444	-0.6844	-0.5544	-0.6444	0.03562	-0.9644	1.606	1.736	1.256	0.4856	0.9856	0.4156	0.9956	-0.04438		0.5756	-0.3044		-0.2644	-0.9744	-0.7744	-0.8544	0.4256	-0.1144	-0.5644	-0.1544
IMAGE:823886	|| Hs.372123 || || 81565 || NDEL1 || NudE nuclear distribution gene E homolog like 1 (A. nidulans) || AA490477::AA490700 || || IMAGE:823886 || || 122818	1	0.2834	0.5834	0.08343	-0.4166	0.03343	0.8534	-1.207	-0.6166	-0.3266	-0.8266	-0.6366	-0.2066	-0.1366	0.4534	1.443	-0.6866	1.123	1.433	0.6634	0.5834	0.2734	0.04343	-0.9166	0.1934	0.7134	-0.03657	-0.3666	-0.6466	-0.1266	-0.7566	-0.4066	-0.8566	0.3334	-0.4866
IMAGE:340657	|| Hs.520187 || || 29920 || PYCR2 || Pyrroline-5-carboxylate reductase family, member 2 || W56771 || || IMAGE:340657 || || 134292	1	0.2094	0.1594	0.7394	-0.8006	0.6794	0.7494	-0.3806	-0.6906	-0.6806	-1.101	-0.7906	-0.7506	-0.08059	0.2894	1.999	-0.7306	1.329	2.359	-0.0005882	0.6794	0.5294	0.03941	-0.6106	0.6894	0.3494		-0.3406	-0.4006	0.3494	-0.5006	-0.8906	-2.141	-0.6006	-0.0005882
IMAGE:343443	|| Hs.334587 || || 11030 || RBPMS || RNA binding protein with multiple splicing || W67200::W67323 || || IMAGE:343443 || || 123166	1	0.387	0.977	0.797	-0.173	1.957	-1.013	-1.413	-0.483	-1.293	-1.293	-1.143	-0.353	0.08697	-0.223	1.357	0.407	0.947	1.847	0.727	0.277	0.177			0.107	0.607	0.437	0.367	0.377	-0.303	-1.503	-1.293	-1.593	-0.08303	-0.113
IMAGE:139009	|| Hs.203717 || || 2335 || FN1 || Fibronectin 1 || R62612::R62662 || || IMAGE:139009 || || 26582	1	0.7025	1.193	0.4525	-0.7175	-2.677	0.4925	-0.9175		-1.777			-0.5775	0.3825	-0.1275	3.683	3.823	0.6325	-0.8175	0.9725	1.503	0.2425	-0.5075	-1.977	0.6125	-1.717				-0.6075		-0.8675	-1.027	0.2325	-0.9075
IMAGE:1475659	|| Hs.75799 || || 5652 || PRSS8 || Protease, serine, 8 (prostasin) || AA872020 || || IMAGE:1475659 || || 106466	1	-0.8812	0.7888	0.04875	-0.8812	-2.021	0.02875	-0.2112	-1.271	-0.1712	-0.2012	-0.7112	-0.4312	0.1488	0.1388		2.059	0.6088	0.01875	1.509	1.279	0.5088	-0.1912	-0.2412	0.4488	0.4888		-0.8812	-0.4312	0.06875	-0.4612	-0.07125		0.03875	0.4288
IMAGE:731168	|| Hs.554883 || || 79723 || SUV39H2 || Suppressor of variegation 3-9 homolog 2 (Drosophila) || AA417344::AA417340 || || IMAGE:731168 || || 85272	1		1.167	1.827	-0.5031	-2.783	-0.05312	-0.7631	-1.593	-0.2031	0.1969	-0.5031	-0.9031	-0.4831	-0.2031	0.9769	0.8569	0.5269	-1.103	1.677	1.357	0.8669	-0.2231		0.5069	-0.1831		-0.5431	-0.9331	0.8869	1.097	-0.2831	0.3069	-0.9631	-0.2231
IMAGE:590759	|| Hs.105269 || || 6307 || SC4MOL || Sterol-C4-methyl oxidase-like || AA157955::AA157954 || || IMAGE:590759 || || 87051	1	0.3097	0.2697	0.5897	-0.6503		-0.2703	-0.8603	-0.9703	0.2897	-0.5003	-0.5203	-0.3803	-0.01034		0.7397	1.11		-0.8703	0.8697	0.8997	0.2897	-0.0003449		0.5797	0.2897		-0.1203	-0.7503	-0.3603		-0.6503	-0.0003449	-0.2103	0.3897
IMAGE:854429	|| || || || || || AA669059 || || IMAGE:854429 || || 116185	1	1.764	1.574	1.864	-1.296		-0.7565	-0.7765	-1.076	-1.166	-0.9865	0.08355	-0.8165	0.2835	1.054		-0.4065		0.5435	2.014	1.694	-0.1165	-0.6665	0.8235	0.4435	0.4035	-0.4765	-1.006	-1.246	0.3435	-0.1365	-1.236		-0.9965	0.06355
IMAGE:71312	|| Hs.108049 || || 55075 || UACA || Uveal autoantigen with coiled-coil domains and ankyrin repeats || T47625::T47624 || || IMAGE:71312 || || 117243	1	1.652	1.452	1.602		-0.7879	-0.03788	-0.4479	-0.9479	-0.6579	-1.348	-0.5879	-0.8179	0.3221	1.222	-0.7779	0.7721	0.07212	-0.6479		1.752	0.4721	0.3121	1.492	1.042	0.8321	0.08212	-0.3279	-1.488	0.05212	-0.1379	-0.3379	-3.668	-0.8279	0.1521
IMAGE:242062	|| Hs.120759 || || 338 || APOB || Apolipoprotein B (including Ag(x) antigen) || H93332::H93837 || || IMAGE:242062 || || 75433	1	3.354	2.304	2.454	-4.936			-0.03567	-1.876	-3.696	-1.706	-0.2457	-1.766	-0.6557	2.484	0.5643	-0.4457	-0.7757		4.654	3.484	2.314	1.634	3.244	1.634	-3.146		0.08433	-1.666	-0.8757		-6.276	0.2943	-2.226	0.9843
IMAGE:970649	|| Hs.55028 || || 55839 || CENPN || CDNA clone IMAGE:6043059::Centromere protein N || AA774724 || || IMAGE:970649 || || 74902	1	0.2431	0.5531	0.5431	-1.387		-1.887	-0.9969	-1.447	-0.6869	-0.6769	-0.3269	0.3031	-0.3669	0.7931		0.2631		-0.3869	2.093	0.7031	0.2931	0.6431	0.6731	1.093	-0.1369	1.423	0.8931	-1.077	-1.017	-0.03688	-1.737	0.5931	-0.6669	0.2931
IMAGE:842968	|| Hs.631699 || || 701 || BUB1B || BUB1 budding uninhibited by benzimidazoles 1 homolog beta (yeast) || AA488324::AA488460 || || IMAGE:842968 || || 69989	1	0.4806	0.9106	0.9406	-1.179		0.6406	-0.9594	-0.5894	0.3106	-0.9194	-1.089	-0.8194	-0.4094	0.4606		0.5306		0.2306	2.061	0.6006	0.06062	0.5906	0.7306	0.7406	-0.1894	-0.04938	-0.4994	-0.4594	-0.6794	-1.129	-0.7994	0.5106	-0.6194	0.2306
IMAGE:686172	|| Hs.77695 || || 9787 || DLG7 || Discs, large homolog 7 (Drosophila) || AA262212::AA262211 || || IMAGE:686172 || || 28377	1	1.624	0.8837	1.634	-1.566	-2.636	0.7137	-0.9363	-1.146	0.2237	-1.526	0.08367	-1.226	0.09367	2.124	-0.006333	0.4037	0.5337	-0.09633		0.5437				1.234	0.5537		0.07367	-0.9963	-0.4863	-0.7963	-1.446	1.164	-0.3163	0.4237
IMAGE:838611	|| Hs.522555 || || 347 || APOD || Apolipoprotein D || AA456975::AA457084 || || IMAGE:838611 || || 22428	1	1.221	1.781	1.881	-3.139	-1.689	0.3706	-0.02939	-1.209	-0.5394	-0.4094		-0.8394	-0.3394	1.091	-2.209	-1.629	-1.409	-1.589	3.721	1.961	2.351	0.6206		0.6306	0.9406	0.6806	-1.019	-1.529	-0.8494	0.9106	-0.7394	-0.6094	-0.2494	0.6006
IMAGE:306513	|| Hs.339024 || || 253827 || MSRB3 || Methionine sulfoxide reductase B3 || N91811::W31245 || || IMAGE:306513 || || 120471	1	0.5164	1.916	0.9264	-0.2036	-2.184	-0.1036	-1.054	0.04636	-0.003637	-1.044	-0.4036	-0.2936	0.1964	0.3664	-0.07364	0.02636	0.9264	0.3264		1.086	0.5564	0.1464	0.4364	0.08636	-0.5336	0.6064	-0.3136	0.1664	0.2264	-0.1536	-1.154		-0.3736	-0.4536
IMAGE:591265	|| Hs.2785 || || 3872 || KRT17 || Keratin 17 || AA160789::AA159201 || || IMAGE:591265 || || 75223	1	-0.04177	0.3082	0.4582	-0.8418	-1.002	-2.662	-0.8918	-1.012	0.09823	0.3682		-0.4518	0.6582	0.4882	0.2782	-1.012	-0.2218	0.2082	2.628	1.508	0.1682	-0.4218	0.06823	1.158	0.8882	0.6182	-0.8618	0.3082	1.808	-0.7918	-1.622	-0.9118	-0.5418	0.3382
IMAGE:285859	|| Hs.509916 || || 79697 || C14orf169 || Chromosome 14 open reading frame 169 || N64168 || || IMAGE:285859 || || 11807	1	-0.1331	-0.3831	-0.1731	0.006875	-0.2531	-0.4131		-0.5431	-0.5331		-0.4131	-0.02312	-0.1431	-0.2131	-0.04312	-0.6431		-0.2231	1.927	0.8869	0.3069	0.6769	-0.5631	1.237	0.8369	-0.01312	0.4769	-0.2131	-0.2631	0.3469	-0.2031	-0.5831	-0.5331	-0.5231
IMAGE:62416	|| Hs.573831 || || || || Transcribed locus, moderately similar to XP_521389.1 PREDICTED: similar to UTY [Pan troglodytes] || AI821287::T41235::AI820996::T40385 || || IMAGE:62416 || || 124797	1	-0.5215	-0.2315	-0.08152	-0.6815	0.04848	-0.1815	-0.5315	-0.6015	0.08848	-0.3315	-0.2415	-0.1115	-0.06152	-0.1115		-0.8815		0.8485	1.808	1.638	-0.08152	0.2085	0.4585	0.6085	0.9085	-0.05152	-0.09152	-0.7215	-0.2415	0.5485	-0.3615	-0.6615	-0.8115	0.07848
IMAGE:86160	|| Hs.525557 || || 5265 || SERPINA1 || Serpin peptidase inhibitor, clade A (alpha-1 antiproteinase, antitrypsin), member 1 || T72336::T72361 || || IMAGE:86160 || || 125105	1	0.4446	-0.09543	0.3946	-0.4254	-1.285	-0.5354	-0.9554	-0.4054	-0.5854	-0.8254	-1.055	-0.2254	0.6746	0.2146	0.1646	-0.4054	-0.7254	1.625	1.745	1.415	-0.2954	-0.5354	-0.05543	0.9546	1.345	-0.1754	-0.4654	0.5846	0.7346	-0.3454	-0.6454	-0.7554	0.09457	0.1946
IMAGE:85678	|| Hs.410092 || || 2147 || F2 || Coagulation factor II (thrombin) || T62075::T62131 || || IMAGE:85678 || || 19659	1	0.8331	0.2731	0.3631	-2.197	-1.357	-0.6669	-1.137	-0.3069	-0.6069	-1.347	-0.4169	-0.07686	0.5931	0.003143	-1.407	-0.5369	-0.1169	-0.2969	2.983	1.293	1.543	-0.04686	0.05314	1.583	2.263	-0.2469	0.8931	0.6631	-0.03686	-0.6169	-0.9069	-0.8669	-0.1769	-0.3869
IMAGE:525926	|| Hs.224607 || || 6382 || SDC1 || Syndecan 1 || AA074511::AA100094 || || IMAGE:525926 || || 21335	1	1.084	0.6737	0.5537	-2.196	-2.626	-0.4763	-1.246	-0.4063	-0.4363	-1.466	-0.2463	0.1137	0.7637	0.08371	-0.8363	0.8537	-0.1963	0.6037	2.684	1.564	0.8837	-0.04629	-0.6963	1.084	2.104	0.04371	0.4337	0.02371	-0.05629	-0.8463	-0.8263	-1.376	-0.2063	-0.03629
IMAGE:253407	|| Hs.36053 || || 9315 || C5orf13 || Chromosome 5 open reading frame 13 || H88812 || || IMAGE:253407 || || 115395	1	0.9581	0.3481	0.7481	-1.062	-1.812	-1.382	-0.4919	-1.632	-1.282	-1.192	-0.6819	-0.01194	0.7481	-0.1419		-0.9219		-0.3119	3.338	1.698			1.568	1.688	3.218	-0.3119	0.6681	-0.4119	-0.8019	-0.8119	-1.252	-0.9419	-0.1119	-0.2719
IMAGE:1593317	|| Hs.509067 || || 5159 || PDGFRB || Platelet-derived growth factor receptor, beta polypeptide || AI002365::AI733424::AI791734 || || IMAGE:1593317 || || 19947	1	0.7806	-0.8894	0.09063	-1.229	-0.07937	-0.2694	-1.709	-0.1694	-0.4894	-0.8094	-0.5294	-0.4294	0.9706	-1.249		0.1206		0.5506	3.801	0.6706	1.731	-0.4194	0.2406	0.1906	1.901	0.5706	-0.5294	0.4606	-0.5994	-0.9294	-0.5594		-1.199	-0.1394
IMAGE:1394099	|| Hs.315167 || || 79075 || DCC1 || Defective in sister chromatid cohesion homolog 1 (S. cerevisiae) || AA843451 || || IMAGE:1394099 || || 29714	1	1.184	0.8644	0.6644	-1.066	-1.246	-0.9556	0.8244	-0.8356	-0.02559	-1.776	-0.4356	-0.7656	0.8244	0.1044	1.034	1.194	1.684	-0.9856		1.114	0.5044	0.3944	1.034	0.2444	0.7544	1.284	-0.02559	-2.676	-1.466	-0.3256	0.02441	-0.3756	-0.5456	-0.3856
IMAGE:286450	|| Hs.23862 || || 55331 || PHCA || Phytoceramidase, alkaline || N67336 || || IMAGE:286450 || || 16453	1	0.4212	-0.6488	0.01121	-0.6188	-0.8788	-0.008788		-0.1288	0.4312	-0.5188	-0.7588	-0.4388	0.1412	0.2012	0.4212	0.6212	0.3112	0.2612		0.7412	0.2912	0.2112	0.2812	0.1012	0.2112	0.8012	-0.05879	-0.6088	-0.5488	0.3112	-0.3688	-0.1988	-0.7688	0.5412
IMAGE:428782	|| || || || || || AA005230 || || IMAGE:428782 || || 86873	1	-1.129	0.5914	0.4814	-0.2686	-0.1586	0.1614	-0.4286	-0.008571	0.3714	-0.9386	-0.4386	-0.9786	-0.1386	-0.6686	0.9214	0.6814	0.6514	0.2014	0.5114	0.3314	0.6014	0.6414	0.4814	0.9214	0.3714	0.1814	0.5514	-1.089	-0.4186	-1.519	-1.459	-0.09857	0.4814	0.3214
IMAGE:594226	|| || || || || || AA169535 || || IMAGE:594226 || || 98459	1	0.1197	0.2797	0.0297	-0.8303	0.1897	-0.5803		-0.9203	-0.8103	-0.6103	0.009697	0.0197	-0.2203	0.3197	-0.5103	0.5097		0.6297	1.54	0.8597	-0.3603	0.6797	-0.3003	0.9397	0.9697	1.23	-0.8303	-1.06	-0.9603	0.5997	-0.8303	0.5297	-0.2703	-0.3003
IMAGE:1609752	|| Hs.110675 || || 10452 || TOMM40 || Translocase of outer mitochondrial membrane 40 homolog (yeast) || AA991590 || || IMAGE:1609752 || || 21723	1	-0.5271	0.05286	0.1029	0.7629	-1.697	0.04286	-0.2571	-0.1271	-0.7471	-1.697	-0.5371	-0.1771	0.1129	0.7929	1.203	3.403	3.403	1.913	0.5529	0.4229	1.193	0.9129	0.3529	0.2329	-0.2771	0.8629	-5.877	-1.617	0.2729	-0.7171	-0.6771	-2.517	0.6429	0.3529
IMAGE:700792	|| Hs.84113 || || 1033 || CDKN3 || Cyclin-dependent kinase inhibitor 3 (CDK2-associated dual specificity phosphatase) || AA284072::AA284166 || || IMAGE:700792 || || 134828	1	0.7937	0.2537	0.4337	-0.5063	-1.196	0.8537	-0.8063	-0.4163	-0.01629	-1.026	-0.4263	-0.4563	-0.1363	1.954	1.134	-0.5463	1.184	0.02371	1.354	1.154	0.1037	-0.2963	-2.276	-0.1363	0.2137	0.1937	0.4137	-1.256	-0.4163	-0.2763	-0.9163	0.1137	-0.2163	0.5537
IMAGE:809588	|| Hs.78619 || || 8836 || GGH || Gamma-glutamyl hydrolase (conjugase, folylpolygammaglutamyl hydrolase) || AA456621::AA455800 || || IMAGE:809588 || || 138108	1	0.3055	0.08552	0.5955	-0.2245	-0.6745	0.1055	-1.644	-0.4045		-0.4245	-0.7145	-0.2845	-0.2645		0.8355	0.6555	1.636	-0.09448	0.8155	0.8055	1.146			-0.4345	-0.4445		0.5055	-1.144	-0.4445	-0.2145	-0.7045		-0.2245	0.8955
IMAGE:256664	|| Hs.477879 || || 3014 || H2AFX || H2A histone family, member X || H95392::H95424 || || IMAGE:256664 || || 107806	1	-0.6367	-1.097	0.3733	-0.2267	-0.05667		-0.7767	-0.09667	-0.1767	-0.6067	-0.6367	-0.2467	0.06333	0.7033	0.8433	0.5933	0.09333	0.3133	1.403	1.863	0.8833	0.9633	-1.187	-0.01667	-0.2067		-0.4067	-0.09667	-0.1667	-0.5067	0.01333	-0.8667	-0.2367	0.4533
IMAGE:140334	|| Hs.438236 || || 3983 || ABLIM1 || Actin binding LIM protein 1 || R66994::R65610 || || IMAGE:140334 || || 27610	1	-0.3941	-0.08414	-0.09414			-0.07414	-0.4341	0.1659	0.04586	-0.3241	-0.2941	-0.4741	-0.004138	-0.3441		2.446			1.206	-0.2141	0.2059	0.02586	-0.5141		0.4559	0.3559	0.9859	-0.7941	-0.1941	0.1759	-0.3341	-0.6741	-0.6041	-0.1141
IMAGE:838611	|| Hs.522555 || || 347 || APOD || Apolipoprotein D || AA456975::AA457084 || || IMAGE:838611 || || 22428	1	0.1429	0.8229	1.103	0.2329	-0.3071	-3.067	-0.1371	-0.2671	-0.2871	-0.1571	-0.5271	-0.5371	-0.1071	0.5129	0.8129	0.1829	0.9629	0.6429	1.123	0.9029	0.5929	-0.06714	0.2629	-0.2571	-1.447	0.3229	-0.3971	-0.9471	0.2329	-0.3971	-0.7371	0.3029	-0.4671	0.5329
IMAGE:2435471	|| Hs.293970 || || 4329 || ALDH6A1 || Aldehyde dehydrogenase 6 family, member A1 || AI859300 || || IMAGE:2435471 || || 21717	1	0.2191	0.3691	0.7391	-0.1409	-0.7009	-0.1709	-0.4509	0.2391	0.1591	-0.4009	-0.05088	-0.9409	0.01912	-0.3509	0.1491	0.4591	0.2391	0.4491		0.6391	-0.2309	0.2691	-0.6009	0.06912	0.5091	0.4691	-0.3009	-0.09088	0.3591	-0.2409	-0.1909	-0.04088	-0.2209	-0.01088
IMAGE:376844	|| Hs.445244 || || 55084 || FLJ10159 || Hypothetical protein FLJ10159 || AA046933::AA046989 || || IMAGE:376844 || || 22465	1	0.3042	0.6142	0.7242	-0.005758	-0.5358	-0.2858	-0.1658	-0.3758	-0.1258	-0.1858	-0.03576	-0.2458	-0.005758	0.06424	0.2442	0.2642	0.01424	-0.1858	-0.2058	0.6942		0.1842		0.7242	0.4042	0.3342	-0.6958	-0.08576	0.4942	-0.3358	-0.2658	-0.3758	-0.5258	-0.3158
IMAGE:2073932	|| Hs.482017 || || 23507 || LRRC8B || Leucine rich repeat containing 8 family, member B || AI475900 || || IMAGE:2073932 || || 27811	1		0.1238	0.6838	-0.7462	0.09379	-0.2362	0.2438	-0.4862	0.3038	-0.6562	0.2038	-0.9462	-0.07621	-0.2962	0.4438	0.3038	-0.1362	0.2038		0.9138					0.6538	0.8638	0.2838	0.01379	-0.1962	-0.3362	0.01379	0.1338	-0.1062	-0.7862
IMAGE:782679	|| Hs.99120 || || 8653 || DDX3Y || DEAD (Asp-Glu-Ala-Asp) box polypeptide 3, Y-linked || AA447588::AA448087 || || IMAGE:782679 || || 24385	0	-1.22	-0.62	-1.64	-1.53	-1.46	-0.88	-0.72	-1.21	-0.72	-0.76	-0.92	-0.76	-0.27	0.77		0.76	0.46	0.98		0.6	1.46	1.7	0.63	0.52	0.34	1.38	1.21	0.55	0.28	0.98	1.17	0.7	-0.07	-0.08
IMAGE:624429	|| Hs.165856 || || 8287 || USP9Y || **Ubiquitin specific peptidase 9, Y-linked (fat facets-like, Drosophila) || AA182680::AA187805 || || IMAGE:624429 || || 96104	0	-1.025	-1.015	-1.245	-0.9845		-0.4145	-0.6045	-1.455	-1.285	-0.9745	-0.9745	-1.315	-0.7445	0.1155	0.6255	1.355	0.4755	1.025	1.115	0.1355	1.195	0.3255	0.7055		0.9155	0.7655	0.5955	1.085	0.1355	0.3355	0.6855	0.9455	0.4055	0.1455
IMAGE:826973	|| Hs.165856 || || 8287 || USP9Y || **Ubiquitin specific peptidase 9, Y-linked (fat facets-like, Drosophila) || AA521367 || || IMAGE:826973 || || 63770	0	-1.899	-1.689	-2.089	-1.179	-1.789	-1.499	-1.409	-2.119	-1.519	-1.429		-1.859	-1.589	0.4215	1.421	1.601	0.9615	0.2315	0.7415	-0.2485	1.681	1.101	1.811	1.551	1.201	0.9915	1.871	1.671	0.5515	0.8615	1.021	1.461	0.8415	0.7115
IMAGE:2161750	|| Hs.592254 || || 84663 || CYorf15B || Chromosome Y open reading frame 15B || AI478789 || || IMAGE:2161750 || || 128953	0	-3.319	-3.529	-3.589	-2.969	-3.129	-3.249	-3.199	-3.449	-2.919	-3.059	-3.339	-3.819	-3.599	2.091	2.311	2.471	1.401	2.151	2.191	1.441	2.791	2.791	2.031	1.601	2.021	2.531	2.461	2.771	1.941	1.981	2.041	1.831	1.941	2.981
IMAGE:309449	|| Hs.282376 || || 6192 || RPS4Y1 || Ribosomal protein S4, Y-linked 1 || N99061::W30722 || || IMAGE:309449 || || 26227	0	-2.105	-1.625	-2.205	-2.355	-1.955	-1.145	-1.445	-2.095	-2.515	-1.215	-2.585	-3.025	-3.755	1.175	2.095	1.885	1.185	1.915	-0.06486	-0.4649	1.795	2.215	1.575	1.545	1.785	1.685	2.125	1.385	1.635	1.705	1.635	1.935	1.415	0.8851
IMAGE:305122	|| Hs.461178 || || 9086 || EIF1AY || Eukaryotic translation initiation factor 1A, Y-linked || N92611::W39130 || || IMAGE:305122 || || 58703	0	-1.729	-1.639	-2.299			-0.7793	-1.149	-1.289	-1.179	-0.7993	-2.659	-1.419	-2.579	0.6407		3.331		1.521		-0.4893	1.231	1.591	0.8507	1.011	0.3107	0.9207	1.381	0.2407	1.171	1.151	1.481	0.7907	1.061	0.9907
IMAGE:321885	|| Hs.99120 || || 8653 || DDX3Y || DEAD (Asp-Glu-Ala-Asp) box polypeptide 3, Y-linked || W37634::W37633 || || IMAGE:321885 || || 58903	0	-2.649	-1.799	-2.269		-1.099	-1.189	-0.9388	-1.749	-1.499	-1.129	-2.349	-2.219	-2.669	-0.2188	2.101	2.261	1.811	1.801	-0.1788	-0.6588	1.761	2.421	1.171	1.291	1.341	0.5512	2.951	1.131	0.4612	0.8412	1.251	0.6712	0.8912	0.3712
IMAGE:280758	|| Hs.159201 || || 9087 || TMSB4Y || Thymosin, beta 4, Y-linked || N50556::N50611 || || IMAGE:280758 || || 7889	0	-0.3558	-0.4658	-0.5058	0.08424	-0.5858	0.3942		-0.6758	-0.6058	-0.4358	-0.4158	-2.286	-0.04576	-0.05576	1.994	1.404	-0.6258	1.484		0.1342	0.4142	0.5942	-1.436	0.03424	-0.1958	1.524	0.8142	0.08424	0.2842	0.5142	0.5042	-0.1858	-0.02576	-0.3058
