# Supplementary material for: Disorders of sex development expose transcriptional autonomy of genetic sex and androgen-programmed hormonal sex in human blood leukocytes
Source: BMC Genomics. 2009 Jul 1;10:292. doi: 10.1186/1471-2164-10-292 (PMC2713997; doi:10.1186/1471-2164-10-292)
Supplement: Additional file 7 — Zip file containing cdt file. Cluster file to visualize data for Figure 3 together with additional files 6, 8 and 9 in TreeView [54]. [file 1471-2164-10-292-S7.zip]

Archive with 1 entries (1 files):
- sup7.cdt
