# Supplementary material for: Disorders of sex development expose transcriptional autonomy of genetic sex and androgen-programmed hormonal sex in human blood leukocytes
Source: BMC Genomics. 2009 Jul 1;10:292. doi: 10.1186/1471-2164-10-292 (PMC2713997; doi:10.1186/1471-2164-10-292)
Supplement: Additional file 7 — Zip file containing cdt file. Cluster file to visualize data for Figure 3 together with additional files 6, 8 and 9 in TreeView [54]. [file 1471-2164-10-292-S7.zip › sup7.cdt]

GID	CLID	NAME	GWEIGHT	P-033, 46XY, P450SCC, F	N-079, 46XX, F	N-009, 46XX, F	N-029, 46XX, F	P-088, 45X0/46XY, MGD, P4	N-031, 46XX, F	N-036, 46XX, F	P-027, 46XY, 17HSDIII, P2	P-018, 46XY, GD, F	N-020, 46XX, F	N-034, 46XX, F	P-019, 46XY, GD, F	P-017, 46XY, 17HSDIII, P2	N-021, 46XX, F	N-012, 46XX, F	P-032, 46XY, 5RD, F	P-089, 46XY, GD, F	N-016, 46XY, M	N-003, 46XY, M	N-080, 46XY, M	P-115, 46XY, nD, P1-2	P-103, 46XX, CYP21-CAH, P4	P-112, 46XX, CYP21-CAH, P1	P-105, 46XX, CYP21-CAH, P4	N-035, 46XY, M	N-104, 46XY, M	P-110, 46XY, nD, P4	P-113, 46XY, CYP21-CAH, M	N-028, 46XY, M	N-007, 46XY, M	N-008, 46XY, M	N-015, 46XY, M	P-004, 46XY, 5RD, P4	N-006, 46XX, F
AID				ARRY26X	ARRY5X	ARRY4X	ARRY10X	ARRY31X	ARRY12X	ARRY11X	ARRY27X	ARRY28X	ARRY6X	ARRY7X	ARRY29X	ARRY30X	ARRY9X	ARRY8X	ARRY32X	ARRY33X	ARRY25X	ARRY21X	ARRY20X	ARRY22X	ARRY2X	ARRY1X	ARRY0X	ARRY23X	ARRY19X	ARRY18X	ARRY13X	ARRY24X	ARRY17X	ARRY14X	ARRY16X	ARRY15X	ARRY3X
EWEIGHT				1	1	1	1	1	1	1	1	1	1	1	1	1	1	1	1	1	1	1	1	1	1	1	1	1	1	1	1	1	1	1	1	1	1
GENE1X	IMAGE:345656	|| Hs.529901 || || 7503 || XIST || X (inactive)-specific transcript || W72068::W76351 || || IMAGE:345656 || || 121869	0	-5.145	5.995	6.265	6.475	-6.545	5.995	6.405		-4.255	6.715	6.025	-5.965	-5.595	6.535	6.635	-4.825	-4.375	-3.145	-4.405	-4.475	-3.075	4.495	5.215	5.125	-3.535	-3.095	-3.605	-3.035	-3.955	-3.915			-4.705	5.775
GENE0X	IMAGE:301740	|| Hs.529901 || || 7503 || XIST || X (inactive)-specific transcript || W17094 || || IMAGE:301740 || || 29867	0	-3.582	3.918	4.078	2.978	-3.032	3.138	2.838	-4.762	-3.722	3.768	3.018	-3.662	-3.552	3.808	3.898	-6.502	-1.992			-1.992	-3.392	3.428	3.528	2.918	-3.872	-0.2719	-1.262	-0.5819	-0.9119	-3.652	-0.02194		1.818	3.638
GENE2X	IMAGE:288683	|| Hs.201447 || || 554203 || LOC554203 || Hypothetical LOC554203 || N62404::N79368 || || IMAGE:288683 || || 123899	0	0.1663	0.8663	1.186	0.8363	-0.2037	0.09627	0.5663	0.1963	-0.7537	0.1563	0.1763	-0.003731	-0.4837	0.5663	0.2063	-0.6537	-0.2037	-1.034	-0.8937	-0.2737	0.05627	-0.01373	0.4163	0.4163	-0.5737	-1.404		-0.6537	-0.3237	0.5963		-0.5237	0.4263	1.066
GENE3X	IMAGE:1325420	|| Hs.621437 || || || || Variable region of IgA (VH4 family) || AA740786 || || IMAGE:1325420 || || 6089	1	-2.706	-0.7062	-0.1762	1.374	1.904	0.1238	1.234	0.5138	1.234		-0.006207		1.384	1.714	-0.4162	1.724	0.9038	-0.2662	-0.7562	-2.846		-0.1462	0.1438		-2.436		-0.2862	3.144	-2.096	-0.2162	-1.046	-0.5362	-0.2362	-0.5162
GENE20X	IMAGE:796774	|| Hs.517436 || || 29799 || YPEL1 || Yippee-like 1 (Drosophila) || AA443153::AA443152 || || IMAGE:796774 || || 112067	1	-0.3553	0.7447	0.5547	-0.3153	0.6747		0.3847	-0.2953	0.3847	0.5147	-0.05534	0.4247	0.5447	0.7547	0.6247	0.1447	0.5547	-0.1753	-0.1753	-0.7853	0.2047	-0.3053	-0.08534	0.1347	-0.4453		0.3347	-0.1153	-0.1353	-0.2853	-0.8253	-1.376	-0.6753	-0.5753
GENE19X	IMAGE:2042739	|| Hs.525557 || || 5265 || SERPINA1 || Serpin peptidase inhibitor, clade A (alpha-1 antiproteinase, antitrypsin), member 1 || AI375788 || || IMAGE:2042739 || || 14010	1	-0.6565	0.4335	0.09357	0.1835	0.1135	0.6235	0.7735	0.5935	0.8835	-0.02643	0.9535	0.2935	0.5435	0.4535	0.8335	0.4435	0.2435	-0.5365	-0.06643	-1.027	0.1335	-0.6265	-0.5265	-0.3665	-0.5265	-0.6365	-0.8365	0.07357	0.1435	-0.1465	-0.4265	-0.3665	-0.9265	-0.1165
GENE13X	IMAGE:1046484	|| Hs.104624 || || 366 || AQP9 || Aquaporin 9 || AA621132 || || IMAGE:1046484 || || 92675	1	0.9889	-0.8708	0.07919	-0.2608		1.379	1.509	0.7492	1.559	2.499	1.179	1.299	2.239	1.629	0.7992	-1.001	0.8592	-2.761	-1.371	0.06919	-1.221	-1.251	-0.8708	-1.131	-1.091			-0.3108	-0.9808	-1.611	-0.7208	-0.3308	-0.4008	-0.6508
GENE15X	IMAGE:841253	|| Hs.596025 || || 51312 || SLC25A37 || Solute carrier family 25, member 37 || AA487146::AA486824 || || IMAGE:841253 || || 109996	1	-0.4142	-0.04423	0.3358	-0.3242	-0.3042	1.386	0.9858	0.01577	0.5658	0.6658	1.226	0.7258	1.166		1.086	-0.7842	0.4558	-0.4942	-0.2742	-0.1242	-0.6042	-1.224	-0.3742	-0.7542	-0.5642	-0.6042	0.04577	-0.07423	-0.9942	-0.4742	0.1958	-0.1042	-0.4542	0.1358
GENE14X	IMAGE:234183	|| Hs.122514 || || 51312 || SLC25A37 || Solute carrier family 25, member 37 || H70631::H66255 || || IMAGE:234183 || || 14705	1	0.9272	-0.8628	0.4172	-0.4128	-0.5628	1.998	1.268	0.3072	1.408	1.158	1.978	0.2172	1.598	0.3372	1.528	-0.8628	0.8272	-0.5728	-1.262	-0.4728	-1.262	-2.052	-1.622	-1.182	-0.4028	-0.9028	-0.2228	-0.3628	-1.432	-0.3628	0.4372	0.07724	-0.002752	0.3372
GENE16X	IMAGE:281625	|| Hs.310164 || || 123872 || LRRC50 || Leucine rich repeat containing 50 || N51625::N53920 || || IMAGE:281625 || || 63995	1	0.7481	0.7981	0.6581	-0.1519	0.008079	0.5681	0.5281	-0.3319	0.03808	1.679	0.5381	0.5581	0.2581	0.8781	0.3781	-0.3819	-0.07192		-0.6919	-0.3919	-1.541	-0.4819	-1.231	-0.2919	-1.461	-0.6619	0.3981	-0.6219		0.06806	0.1081	0.2481	-0.02192	-0.1219
GENE18X	IMAGE:2497556	|| || || || || || AI991606 || || IMAGE:2497556 || || 61917	1	-0.78	0.16	0.88	-1.09	-1.8	-0.17	0.41	0.85	2.02	1	0.92	1.42	1.24	1.98		1.51	0.43	-0.59	-2.16	-0.95					-2.19		-1.2	0.59	-1.71	0.009919	-0.46	-0.17	-0.54	0.39
GENE17X	IMAGE:344958	|| Hs.469386 || || || || CDNA FLJ34214 fis, clone FCBBF3021807 || W72892::W76097 || || IMAGE:344958 || || 21063	1	-0.4414	-0.1013	0.2186	-0.4214	0.6986	0.3386	0.3886	0.7886	0.7086	0.8586	1.578	1.038	0.7486	1.308	0.7386	1.098	0.4286	0.9186	-1.412	-1.972	-1.142	-0.6414	0.1686	-1.832	-1.342	-0.8114	0.2386	0.1586	-1.031	-0.2214	-0.5114	-0.2214	-0.05134	-0.2714
GENE7X	IMAGE:280831	|| Hs.326475 || || 160851 || DGKH || Diacylglycerol kinase, eta || N50684 || || IMAGE:280831 || || 3669	1		-0.1139	0.4561	0.4661	-0.4939	1.186	0.6361	0.2461	-0.0139		1.366	0.6561	0.6561		1.066	0.3761	-0.9139	-0.5239	0.0661	-0.0539	-0.4639	-1.534	-1.004	-0.5739		-1.254		-0.9639		0.1161	-0.0939	-0.7639	0.5861	0.8861
GENE4X	IMAGE:2028764	|| Hs.522897 || || 280661 || EIF1AP1 || **Eukaryotic translation initiation factor 1A pseudogene 1 || AI262933 || || IMAGE:2028764 || || 29771	1	1.124	0.8041	0.4941	0.8041	-0.3359	0.6041	0.9341	-0.8859	-0.2859	0.1641	0.6741	-0.1859	-0.04584	0.6641	0.9941	-0.1359	0.05416	-0.3859	0.6041	0.05416	-0.8059	-0.7159	-0.3859	-0.4759	-0.05584	-1.336	-1.236	-0.9359	-0.3759	-0.2359	0.5041	-0.2159	-0.1759	0.7341
GENE6X	IMAGE:1460653	|| Hs.496666 || || 23157 || SEPT6 || Septin 6 || AA868745 || || IMAGE:1460653 || || 22478	1	0.5498	0.8098	0.3898	0.6598	0.1598	0.4698	0.2498	0.4398	-0.2502	0.8598	0.4398	0.1498	0.2498	1.479	1.249	0.4298	-0.6402	0.2198	-0.3002	0.4298	-0.4502	-1.181	-0.2002	-0.9202	-0.3702	-2.611	-1.331	-0.8402	0.1098	-0.7202	0.3598	-1.101	0.2398	0.9698
GENE5X	IMAGE:795322	|| Hs.336681 || || 7543 || ZFX || Zinc finger protein, X-linked || AA454165 || || IMAGE:795322 || || 135500	1	0.2531	1.063	0.6431		0.3431		0.3231	0.01306	-0.3969	0.3931		-0.01694	-0.09691	0.4531	0.6331		-0.4369	0.02306	0.08306	-0.3569	-0.04694	-0.02694	0.01306	0.2731	-0.3469	-1.027	-0.7869	-0.6769		-0.3369	0.02306	-0.6069	-0.01694	0.6431
GENE9X	IMAGE:2516281	|| Hs.194669 || || 2145 || EZH1 || Enhancer of zeste homolog 1 (Drosophila) || AW025724 || || IMAGE:2516281 || || 106735	1	-0.1221	0.5479	0.5579	0.3179	-0.03212	0.2279	0.3779	0.06788	-0.2521	0.1679		0.4779	0.4779	0.8579	0.9479	0.3979	-0.1021	-0.04212	-0.7821	0.1679	-0.9021	-1.283			-1.133				-0.5921	-0.6721	-0.2421	0.1779	0.3979	-0.01212
GENE8X	IMAGE:416556	|| Hs.592020 || || 3480 || IGF1R || Insulin-like growth factor 1 receptor || W86987 || || IMAGE:416556 || || 101062	1	0.2156	-0.1944	0.8156	1.086	0.4256	1.316	0.8556	0.9656	-0.04436	0.5656	-0.004356	0.9956	0.8856	1.256	0.6256	0.4856	0.4756	0.5356	-1.464	-0.04436	-0.7044	-0.7744	0.3456	-1.514	-0.7344	-0.9244	-2.554	-2.274	-0.03436	-0.1244	-0.3844	-0.7644	0.3656	0.3256
GENE10X	IMAGE:1632154	|| Hs.465521 || || 23526 || HMHA1 || Histocompatibility (minor) HA-1 || AI004920 || || IMAGE:1632154 || || 136091	1	0.3095	0.08954	0.7295	0.3495	0.01954	0.3295	0.8495	1.119	0.9395	0.1295	0.4695	2.909	1.679	0.4395	0.6995	0.1095	0.1395	0.3495	0.1195	-0.04046	-1.111	-1.261	-1.401	-0.6405	-0.6005	-2.071	-1.341	-0.3205	-0.4605	-2.221	-0.1505	-0.8205	-0.07046	0.7295
GENE11X	IMAGE:1127206	|| || || || || || AA788600::AI792111 || || IMAGE:1127206 || || 17667	1	-1.005	1.136	1.076	0.8955	0.8155	0.8355	1.636	-0.3845	0.08543	0.8455	0.4055	0.4955	-0.6945	1.176	0.5155	1.056	-0.1745	-0.4245	0.7955	0.1155	-1.404	-1.074	-0.04457	-0.1145	0.2355	-1.274	-1.614	-0.09457	-1.134	-0.1645	-0.3545	-1.424	-0.9045	0.1655
GENE12X	IMAGE:725707	|| Hs.591127 || || 10125 || RASGRP1 || RAS guanyl releasing protein 1 (calcium and DAG-regulated) || AA394197::AA399345 || || IMAGE:725707 || || 82615	1	0.7947	0.1747	0.1147	0.3447	1.405	0.6147	0.004706	0.4247	0.7247	0.6047	0.9247	1.065	0.2747	1.035	0.09471	0.5847	1.005	-0.5853	0.4147	0.1747	-0.2153	-0.8753	0.5147	-0.3653	-1.685	-1.785	-1.205	0.004706	-0.5953	-0.5953	-1.225	-1.295	-0.3853	-0.4853
GENE21X	IMAGE:856592	|| Hs.378532 || || 10767 || HBS1L || HBS1-like (S. cerevisiae) || AA669218 || || IMAGE:856592 || || 138427	1	-0.01879	0.3012	-0.02879	-0.3588	0.2012	-0.5688	-0.7588	0.1812	-0.5188	-0.1788	-0.3888	0.01121	-0.6788	-0.4188	-0.2088	0.1112	-0.4888	0.4412	1.011	0.4612	0.4412	0.6312	0.3512	0.2412	0.5212	0.3712		-0.2088	-0.3188	-0.008788	-0.2788	0.4312	-0.008788	-0.2688
GENE22X	IMAGE:1030498	|| Hs.513617 || || 4313 || MMP2 || Matrix metallopeptidase 2 (gelatinase A, 72kDa gelatinase, 72kDa type IV collagenase) || AA555166::AI791715 || || IMAGE:1030498 || || 102998	1	1.482	0.01182	0.4218	-1.058	0.2418	0.2118	-0.6182	-1.038	-0.05818	-0.8282	-0.3882	-1.408	-0.6782	-0.9883	-0.3982	-0.5582	0.4218	1.622	0.8718	0.8618	0.3518	0.2318	0.2818	-0.05818	0.1718	0.8618	1.612	-0.04818	-0.1182	0.1618	0.2018	-0.1682	-0.8282	-0.7782
GENE147X	IMAGE:376844	|| Hs.445244 || || 55084 || FLJ10159 || Hypothetical protein FLJ10159 || AA046933::AA046989 || || IMAGE:376844 || || 22465	1	-0.6991	-0.2891	-0.5391	-0.03903	-0.3791	-0.009028	-0.2491	-0.08903	0.4909	-0.1691	-0.3791	-0.3391	-0.2691	-0.1891	-0.1291	-0.5291	-0.3191	0.3309	0.1809			0.7209	0.6109	0.3009	0.7209	0.6909	-0.2091	0.06097	0.4009	-0.1891	0.2409	0.01097	0.2609	-0.009028
GENE146X	IMAGE:2435471	|| Hs.293970 || || 4329 || ALDH6A1 || Aldehyde dehydrogenase 6 family, member A1 || AI859300 || || IMAGE:2435471 || || 21717	1	-0.3076	-0.1776	-0.7076	-0.05756	-0.04756	0.01244	-0.9476	-0.09756	0.3524	-0.4576	0.2324	-0.2476	-0.1976	-0.4076	0.1524	-0.2276	-0.01756	0.4624	0.2624	-0.2376	-0.6076	0.7324	0.3624	0.2124	0.06244	0.6324		-0.3576	0.5024	0.4424	0.1424	0.2324	0.4524	-0.1476
GENE148X	IMAGE:2073932	|| Hs.482017 || || 23507 || LRRC8B || Leucine rich repeat containing 8 family, member B || AI475900 || || IMAGE:2073932 || || 27811	1	0.2668	-0.2532	0.07678	0.1868	0.1168	-0.09322	-0.9632	-0.003223	-0.2132	0.2268	-0.5032	-0.3532	-0.003223	-0.6732	0.2868	-0.1232	-0.8032	0.8468				0.6668	0.1068			0.8968		-0.3132	0.6368	0.1868	0.4268	-0.1532	0.2868	-0.7632
GENE25X	IMAGE:754358	|| Hs.124611 || || 6695 || SPOCK1 || Sparc/osteonectin, cwcv and kazal-like domains proteoglycan (testican) 1 || AA436142::AA436269 || || IMAGE:754358 || || 29020	1	-0.9603	0.5497	-0.9203	0.3097		-0.02037	-0.1103	-0.6403	0.01963	0.3097	-0.1503	-0.2403	-0.1103	-1.28	-0.2403	-1.08	-0.1103	0.6597	0.1697	1.04		0.9797	-0.03037	0.2897	0.1997	0.9497		-0.1003	0.9997	-0.4603	0.4497	1.3	-0.6203	-1.15
GENE140X	IMAGE:1609752	|| Hs.110675 || || 10452 || TOMM40 || Translocase of outer mitochondrial membrane 40 homolog (yeast) || AA991590 || || IMAGE:1609752 || || 21723	1	-5.881	0.03876	-1.701	-0.5412	-2.521	0.1088	-0.1812	-1.621	0.2688	-0.2612	-0.1312	-0.7212	-0.6812	-1.701	-0.7512	0.6388	0.3488	0.8588	0.9088	1.189	0.3488	0.0988	0.04876	-0.5312	0.2288	0.4188	0.5488	0.7888	-0.2812	1.909	1.199	3.399	3.399	0.7588
GENE142X	IMAGE:809588	|| Hs.78619 || || 8836 || GGH || Gamma-glutamyl hydrolase (conjugase, folylpolygammaglutamyl hydrolase) || AA456621::AA455800 || || IMAGE:809588 || || 138108	1	0.5039	0.1039	-0.6761	-0.7161		-0.2661	-0.2861	-1.146	-0.4461	-1.646	-0.4061	-0.2161	-0.7061	-0.4261		-0.2261	0.8939			1.144		0.5939	0.08388	0.3039	-0.4361	0.8039	0.8139		-0.4461	-0.09612	0.8339	1.634	0.6539	-0.2261
GENE141X	IMAGE:700792	|| Hs.84113 || || 1033 || CDKN3 || Cyclin-dependent kinase inhibitor 3 (CDK2-associated dual specificity phosphatase) || AA284072::AA284166 || || IMAGE:700792 || || 134828	1	0.4311	0.8711	-1.179	-0.4089	0.1311	-0.1189	-0.4389	-1.239	-0.3989	-0.7889	-0.3989	-0.2589	-0.8989	-1.009	0.001106	-0.1989	0.5711	0.2111	-0.2789	0.1211	-2.259	0.4511	0.2711	0.8111	-0.1189	1.171	1.371	1.971	0.2311	0.04111	1.151	1.201	-0.5289	-0.4889
GENE143X	IMAGE:256664	|| Hs.477879 || || 3014 || H2AFX || H2A histone family, member X || H95392::H95424 || || IMAGE:256664 || || 107806	1	-0.4165		-0.0665	-0.6465	-0.8765	0.0535	-0.2565	-0.1065	-0.1765	-0.7865	-0.1065	-0.5165	0.003498	-0.6165	-0.1865	-0.2465	0.4435		0.9535	0.8735	-1.197	0.3635	-1.107	-0.6465	-0.0265	1.853	1.393	0.6935	-0.2165	0.3035	0.8335	0.0835	0.5835	-0.2365
GENE31X	IMAGE:377461	|| Hs.74034 || || 857 || CAV1 || Caveolin 1, caveolae protein, 22kDa || AA055835::AA055368 || || IMAGE:377461 || || 59904	1	-0.2905	0.4395	1.27	0.06942	-2.42	0.9295	-0.2205	-1.76	-0.5605		-0.7405	-2.75	-3.32	-2.16	-1.31	-1.61	1.23	1.06	0.5895	0.3895	1.57	-0.6705	-2.27	1.93	0.5495	1.36	1.21	0.8495	1.25	0.1795			4.35	0.8595
GENE114X	IMAGE:340657	|| Hs.520187 || || 29920 || PYCR2 || Pyrroline-5-carboxylate reductase family, member 2 || W56771 || || IMAGE:340657 || || 134292	1	-0.3302	0.7598	0.6898	-0.7802	-2.131	-0.07023	-0.7402	-0.3902	0.3598	-0.3702	-0.6802	-0.4902	-0.8802	-1.091	-0.6702	-0.5902	0.009768		0.04977	0.5398	-0.6002	0.7498	0.1698	0.2198	0.6998	0.6898	0.009768	0.2998	0.3598	2.369	2.009	1.339	-0.7202	-0.7902
GENE113X	IMAGE:823886	|| Hs.372123 || || 81565 || NDEL1 || NudE nuclear distribution gene E homolog like 1 (A. nidulans) || AA490477::AA490700 || || IMAGE:823886 || || 122818	1	-0.35	0.87	0.05007	-0.62	-0.84	-0.12	-0.19	-0.63	-0.11	-1.19	-0.6	-0.74	-0.39	-0.81	-0.31	0.35	-0.47	-0.01993	0.06007	0.29	-0.9	0.1001	0.6	0.3	0.21	0.6	0.68	0.47	0.73	1.45	1.46	1.14	-0.67	-0.4
GENE45X	IMAGE:280699	|| Hs.563491 || || 54749 || EPDR1 || **Ependymin related protein 1 (zebrafish) || N47445::N47444 || || IMAGE:280699 || || 19619	1	-1.023	0.02696	0.03696	-1.073	0.6369	0.1669	-1.383	-1.433	0.1769	-1.893	-0.7131	-0.2631	-0.6431	-0.6531	0.4069	0.3269	0.2569	0.4269	0.1869	0.7069	-0.9331	0.6169	0.3069	0.4469	-0.5831	1.257	0.5269	0.4169	0.7869	0.8669			2.177	-0.1631
GENE116X	IMAGE:139009	|| Hs.203717 || || 2335 || FN1 || Fibronectin 1 || R62612::R62662 || || IMAGE:139009 || || 26582	1		0.5035	-2.666		-1.016	0.3935	-0.5665		-0.5965	-0.9065			-0.8565		-1.766	0.2435	-0.8965		-0.4965	0.2535	-1.966	0.4635	1.204	0.7135	0.6235	1.514	0.9835	-0.1165	-1.706	-0.8065	3.694	0.6435	3.834	-0.7065
GENE42X	IMAGE:855390	|| Hs.444118 || || 4175 || MCM6 || MCM6 minichromosome maintenance deficient 6 (MIS5 homolog, S. pombe) (S. cerevisiae) || AA663995 || || IMAGE:855390 || || 86875	1	-0.413	0.547		-0.973	0.467	-0.473	-0.853	-0.553	-0.583	-0.303	-1.303	0.427	-0.953	-0.583	0.08704	-0.543	0.497	0.567	0.787	0.407	0.147	0.117	0.05704	0.07704	0.09704	0.107	0.897	0.537	-0.193				2.297	-0.393
GENE117X	IMAGE:1475659	|| Hs.75799 || || 5652 || PRSS8 || Protease, serine, 8 (prostasin) || AA872020 || || IMAGE:1475659 || || 106466	1	-0.8668	0.04315	-2.007	-0.6968		0.1632	-0.4168	-0.4168	0.08315	-0.1968	-1.257	-0.4468	-0.05685	-0.1868	-0.1568	0.05315	0.4432		-0.1768	0.5232	-0.2268	0.06315	0.8032	-0.8668	0.4632	1.293	1.523	0.1532	0.5032	0.03315		0.6232	2.073	-0.8668
GENE119X	IMAGE:590759	|| Hs.105269 || || 6307 || SC4MOL || Sterol-C4-methyl oxidase-like || AA157955::AA157954 || || IMAGE:590759 || || 87051	1	-0.1025	-0.2525		-0.5025	0.01745	0.007454	-0.3625	-0.7325	-0.3425	-0.8425	-0.9525		-0.6325	-0.4825	0.3075	-0.1925	0.4075		0.01745	0.3075		0.6075	0.2875	0.3275	0.5975	0.9175	0.8875		0.3075	-0.8525	0.7575		1.128	-0.6325
GENE118X	IMAGE:731168	|| Hs.554883 || || 79723 || SUV39H2 || Suppressor of variegation 3-9 homolog 2 (Drosophila) || AA417344::AA417340 || || IMAGE:731168 || || 85272	1	-0.5368	-0.04682	-2.777	-0.4968	0.3132	-0.4768	-0.8968	-0.9268	0.8932	-0.7568	-1.587	1.103	-0.2768	0.2032	-0.1968	-0.9568	-0.2168		-0.2168	0.8732		1.833	1.173		0.5132	1.363	1.683	-0.1968	-0.1768	-1.097	0.9832	0.5332	0.8632	-0.4968
GENE40X	IMAGE:1879640	|| Hs.643584 || || 285313 || IGSF10 || Immunoglobulin superfamily, member 10 || AI288214 || || IMAGE:1879640 || || 95128	1	-0.7899	-0.08991		0.1101		-0.4399	-1.18	-3.09	-0.8699	-3.46	-1.5	-1.61	-4.28	-2.3	-0.8299	3.37	-0.5099		-0.4599	-0.4699		2.51	2.27	0.7101	1.6	2.03	3.04	1.08	-0.1799	2.88			2.52	-0.05991
GENE39X	IMAGE:531036	|| Hs.406013 || || 3875 || KRT18 || Keratin 18 || AA070498::AA070385 || || IMAGE:531036 || || 115780	1	-1.089	-0.6298	0.7202		-1.449	-0.4598			0.1202	-1.609	-1.129	-1.179	-0.9098	-0.9498	-0.6798		-0.2898	1.411	0.7502	-0.3998	-0.3198	1.131	1.371	0.8002		1.391	1.441	0.5802	-0.0398	1.101	-0.2298	0.2002	0.1602	0.1902
GENE41X	IMAGE:2209734	|| Hs.146688 || || 9536 || PTGES || Prostaglandin E synthase || AI540460 || || IMAGE:2209734 || || 12403	1	-0.6813	-0.8813	0.6287	-0.5313		0.4987	0.03873	-2.141	-1.161		-0.6513	-1.091	-2.731	-1.121		1.619	-0.8513			-0.03127		1.099	1.379	-1.221	0.02873	1.519	2.269	-0.08127	1.099	0.5587	0.8987	1.099	0.7787	-0.3413
GENE38X	IMAGE:204735	|| Hs.282795 || || 653308 || RP11-564C4.1 || MRNA; cDNA DKFZp779G2222 (from clone DKFZp779G2222)::N-acylsphingosine amidohydrolase (non-lysosomal ceramidase) 2B || H57166::H57242 || || IMAGE:204735 || || 123896	1	0.1924		-0.5776	-0.04759	-0.1176	-0.06759	-0.1776	-0.3276	0.03241	-0.4976	-0.06759	-1.068	-0.3176	-0.1276	-0.3076	-0.5376	0.2824	1.072	0.2024	0.7224		0.1624	0.02241	0.2124	-0.1876	0.1524		0.6224	-0.2676	1.072			0.6724	-0.7276
GENE37X	IMAGE:288663	|| Hs.333303 || || 2705 || GJB1 || Gap junction protein, beta 1, 32kDa (connexin 32, Charcot-Marie-Tooth neuropathy, X-linked) || N62394::N79360 || || IMAGE:288663 || || 114913	1	0.1588	-1.212	-4.982	-0.1412		0.9488	-0.2212		1.268	0.3288	-0.8812	-2.942	-1.262	-1.082	-1.392	-0.5712	0.1688		0.1088	0.9488	-1.132	1.088	1.468		-1.632	0.3988	1.418	0.5688	0.8588	2.398	2.878		2.898	-0.4612
GENE47X	IMAGE:844552	|| Hs.102746 || || || || Transcribed locus, strongly similar to XP_526429.1 PREDICTED: ATPase family homolog up-regulated in senescence cells [Pan troglodytes] || AI791156::AA626456::AI734210 || || IMAGE:844552 || || 72504	1	-0.5078	-0.9877		0.002212	-0.5478	-0.02779	-0.4078	-1.018	-0.6678	-0.6578	-0.8078	-0.02779	-0.3478	-0.6878	-0.6278	-1.188	0.6922	0.1422	1.882	0.08221	-0.1278	1.052	1.262	0.2622	-0.3878	0.8422	1.382	0.2722	-0.06779	1.012			1.212	-1.008
GENE112X	IMAGE:51460	|| Hs.22587 || || 117178 || SSX2IP || Synovial sarcoma, X breakpoint 2 interacting protein || H20847::H20898 || || IMAGE:51460 || || 95967	1	-0.2859	0.9341		-0.5759	-0.1359	0.01416	-0.6659	-0.9959	-0.7959	-1.575	-0.8259	-0.8759	0.4041	-0.7059	-0.1659	-0.5859	-0.1759		-0.06584	0.9741		0.4641	0.03416	0.1041	0.5541	0.3941	0.9641	-0.9859	-0.3259	0.4641	1.585	1.235	1.715	-0.09584
GENE53X	IMAGE:1901000	|| Hs.153408 || || || || Transcribed locus, strongly similar to XP_498510.1 PREDICTED: hypothetical protein XP_498510 [Homo sapiens] || AI302849 || || IMAGE:1901000 || || 20848	1	-4.272	-1.392	-1.222	-0.3616		0.6684	-0.2916	-2.022	0.08841	-1.952	-1.032	-0.04154		-0.9116	-0.4816	-1.002	-0.7816		-1.222			2.388	2.088	-0.1015	0.7284	1.728	2.588	0.7284	1.718	0.3584	1.038		3.508	-0.5416
GENE76X	IMAGE:767313	|| Hs.347991 || || 7026 || NR2F2 || Nuclear receptor subfamily 2, group F, member 2 || AA418544::AA418510 || || IMAGE:767313 || || 20037	1	-1.713	0.06724	-1.013	-1.603		-0.2628	-2.753	-0.7228	-0.3328		-0.3628		-2.283	-2.343	-0.8528	0.1572	0.2372	-1.963	-0.1228	1.547		1.317	1.137	0.8372	0.2872	0.07724	3.647		-0.7528	0.7472	2.157	2.507	2.117	0.2372
GENE105X	IMAGE:139009	|| Hs.203717 || || 2335 || FN1 || Fibronectin 1 || R62612::R62662 || || IMAGE:139009 || || 26582	1	-1.179		0.3408	-1.869	-2.509	-0.9692	-2.059		-1.909	-2.129	-1.019	-2.559	-2.679		-0.1692		1.961	3.381	-0.04923	0.4208	-0.8392	0.09078	1.171	-0.1292	-0.6192	0.5808	1.921	-0.6292	-0.3392	1.261	2.811	3.431	3.061	1.231
GENE104X	IMAGE:760224	|| Hs.98493 || || 7515 || XRCC1 || X-ray repair complementing defective repair in Chinese hamster cells 1 || AA425139::AA426207 || || IMAGE:760224 || || 61540	1	0.1065	-0.05349	0.1465	-0.2935	-0.3235	0.05651	-0.2835	-0.9835	-0.1435	-0.3735	-0.1035	-0.9235	-0.5035	-0.8335	-0.3535	-0.3935	0.1765	0.3065	-0.02349	0.1665	-0.3735	0.5265	0.3165	-0.1435	0.1865	0.3865	0.6765	-0.2535	-0.1235	0.6865	1.126	0.8665	0.5665	0.1865
GENE75X	IMAGE:181541	|| Hs.234074 || || 92737 || DNER || Delta-notch-like EGF repeat-containing transmembrane || H28681::H39690 || || IMAGE:181541 || || 103659	1	-0.2243	-1.004		-0.1543		0.9157	-0.5043	-1.014	-0.1343	-2.634	-0.5343	-3.814	-0.6143	-1.084	-0.9743	0.4757	0.1357	0.7357	-0.3243	-0.5443	0.3557	0.6257	1.076	0.6457	1.046	1.756	2.106	0.08571	0.7557				2.846
GENE74X	IMAGE:487513	|| Hs.591346 || || 1490 || CTGF || Connective tissue growth factor || AA044993 || || IMAGE:487513 || || 12045	1	-0.07598	-0.406	0.654	-0.866	-0.336	-0.276	-0.336	-2.276	0.394	-2.386	-1.386	-2.176	-1.536	-1.906	-1.616	0.184	0.134	-1.466	-0.786	0.314	0.504	0.594	0.694	0.104	-0.216	1.534	2.694	-0.856	0.434	2.064	1.904	3.304	2.984	0.414
GENE95X	IMAGE:276902	|| Hs.464422 || || 81035 || COLEC12 || **Collectin sub-family member 12 || N39436::N48549 || || IMAGE:276902 || || 115939	1	-0.3122	-0.7722		-0.04215	-1.243	-0.09219	-0.6022	-1.103	0.04785	-0.7122	-1.033	-0.1422	-0.9422	-0.8422	-0.02215	-0.6222	0.4478	-0.5422	-0.02215	-0.2922	1.037	0.6278	0.8378	0.2378	0.01785	1.487	0.7178	0.2278	0.9278	1.517			0.9978	0.2078
GENE83X	IMAGE:594120	|| Hs.8364 || || 5166 || PDK4 || Pyruvate dehydrogenase kinase, isozyme 4 || AA169469 || || IMAGE:594120 || || 123610	1	-0.9462	0.5038		-1.446		-0.06621	-1.156	-0.1462	-1.256	-0.2162	-0.9062	-0.9062	-0.8362	-2.006	-0.5562	-1.076	-0.5462	-0.04621		0.3538	0.2938	1.224	0.5638	1.664	-0.3662	1.544	2.034	0.8438	0.9138	2.304			0.6038	-0.3662
GENE85X	IMAGE:625740	|| Hs.85603 || || 84668 || DRCTNNB1A || Down-regulated by Ctnnb1, a || AA188347::AA186951 || || IMAGE:625740 || || 123991	1	-0.6131	-0.1331		-0.7831	-0.8831	-0.4331	-0.5731	-1.053	-0.7531	-0.9431	-1.053	-0.6931	-0.7831	-1.133	-0.7231	-0.6231	-0.03314	0.06686	-0.5031	-0.1031	0.2469	0.6069	0.7269	0.6469	0.07686	1.567	1.737	0.4069	1.187	2.967			1.977	-0.3931
GENE84X	IMAGE:248849	|| Hs.529023 || || 55205 || ZNF532 || Zinc finger protein 532 || H80749::H80748 || || IMAGE:248849 || || 22285	1	-1.629	0.2009		-1.059	-0.5891	-0.7091	-1.059	-1.079	0.03086	-0.7291	-0.5291	-0.8091	-1.099	-1.259	-0.7791	-1.269	-0.01914	0.1409	-0.3991		0.3209	1.721	1.691	1.341	-0.4391	2.141	1.151	0.6609	0.03086		1.671		2.351
GENE87X	IMAGE:83297	|| Hs.591863 || || 8323 || FZD6 || Frizzled homolog 6 (Drosophila) || T68333::T68405 || || IMAGE:83297 || || 124402	1	-0.2657	0.4843		-0.1857	-1.776	-0.8157	-0.4757	-0.4357	-0.4057	-1.246	-0.7157	-0.6057	-0.9157	-0.8157	0.04439	-0.4557	-0.5757	0.06439	0.4743	0.4543	-0.1457	0.2643	0.6243	0.4343	-0.2757	1.194	1.534	-0.08561	0.1343	1.624		1.824	1.024	0.01439
GENE86X	IMAGE:259884	|| Hs.318894 || || 57211 || GPR126 || G protein-coupled receptor 126 || N32904::N42045 || || IMAGE:259884 || || 126124	1	-0.428	0.06193	-1.518	-0.618		-0.358	-1.238	-1.748	-1.228	-1.108	-0.718	-0.918	-1.338	-1.048	0.132	-1.048	-1.708	0.422	0.05193	0.322	0.732	1.682	1.142	0.562	-0.468	0.202	1.832	0.482		2.622	1.012	2.872	1.302	0.06193
GENE88X	IMAGE:1591143	|| Hs.128803 || || || || Transcribed locus, strongly similar to XP_497950.1 PREDICTED: hypothetical protein XP_497950 [Homo sapiens] || AA975760::AI791769 || || IMAGE:1591143 || || 102918	1	-0.1641	-0.2141		-0.4341	-1.584	-0.1241	-0.8341	0.4359	0.06593	-1.084	-0.8341	-0.3541	-1.224	-0.8341	-0.5041	-1.104	-0.1241	0.9059	-0.2241	-0.5741	-0.03407	0.6059	0.7659	0.8459	-0.5041	1.556	1.586	0.005926	0.7959	2.426				0.7559
GENE89X	IMAGE:796469	|| Hs.5199 || || 29089 || UBE2T || Ubiquitin-conjugating enzyme E2T (putative) || AA460432::AA460431 || || IMAGE:796469 || || 124733	1	0.1367	-0.0533	-0.1733	-0.4533	-0.6833	-0.4833	-1.103	-0.7033	-0.3933	-1.103	-1.533	-0.3833	-0.9033	-1.043	-0.4533	-0.6533	-0.0333	-0.5133	-0.0933	-0.1333	-0.6833	0.8867	0.8667	0.5567	-0.2033	0.3167	1.007	0.8667	0.0367	1.547	1.687	1.917	1.277	0.6767
GENE91X	IMAGE:726086	|| Hs.438231 || || 7980 || TFPI2 || Tissue factor pathway inhibitor 2 || AA399473::AA293402 || || IMAGE:726086 || || 116040	1	0.5994	-1.141	-2.671	-0.4106	-2.961	0.7894	-0.3106	-3.411	-0.7006	-1.071	-1.321	-1.291	-1.771	-1.901	-0.08067	-0.1806	-0.06067	-0.2306	0.4694	0.02933	-0.3006	0.4394	0.6094	-0.09067	0.2194	0.9294	2.179	0.04933	0.7394	2.169	2.859	2.399	3.359	2.059
GENE90X	IMAGE:811069	|| Hs.99480 || || 157570 || ESCO2 || Establishment of cohesion 1 homolog 2 (S. cerevisiae) || AA485454::AI732824::AA485622::AI734203 || || IMAGE:811069 || || 85649	1	0.8273	-0.6327	-2.603	0.1473	-4.013	0.2573	0.1473	-3.593	-0.2827	-0.7427	-1.683	-0.5427	-2.283	-1.773	-0.6027	-1.043	0.5973	0.2973		1.087	1.877	1.617	1.887	-0.4727	0.3273	1.427	2.147	0.3673		1.937		1.507	2.687	1.127
GENE92X	IMAGE:310138	|| Hs.484423 || || 2295 || FOXF2 || Forkhead box F2 || N98485::W24258 || || IMAGE:310138 || || 107739	1	-0.5922	-0.06225		-1.112	-3.152	0.01774	-0.6722	-3.122	-0.3022		0.6178	-0.6622	-1.302	-0.4222	-0.2822	-0.9122	-0.09224		0.3778	0.5378	0.4278	0.9078	-0.6022	0.3178	0.3178	1.578	2.348	0.4178	0.8678				3.668	0.8878
GENE94X	IMAGE:120162	|| Hs.556122 || || || || Clone IMAGE:120162 mRNA sequence || T95274::T95273 || || IMAGE:120162 || || 116671	1	-0.7847	-1.605		-0.8247	-3.155	0.5653	-0.6747	-1.335	0.03533	-1.935	-1.115	-0.1347	-1.575	-1.035	0.4253	-0.7947	-0.6747	0.7353		0.2953		1.045	0.7653	0.7353	0.1453	1.085	1.265	0.2453	0.6753	2.835			3.855	0.9353
GENE93X	IMAGE:773399	|| Hs.495912 || || 1756 || DMD || Dystrophin (muscular dystrophy, Duchenne and Becker types) || AA425649::AA427831 || || IMAGE:773399 || || 115080	1	-0.2354	-1.265		0.2946	-2.325	0.01455	-1.405	-1.595	-0.2254	-1.445	-1.205	-1.395	-1.255	-0.8954	-0.6054	-0.3154	-0.6554			-0.3054	-1.055	2.065	2.085	1.985	0.8546	0.5546	0.9746	0.2446		2.605			3.445	1.065
GENE82X	IMAGE:1637726	|| || || || || || AI000804 || || IMAGE:1637726 || || 115584	1	-1.251	-0.4511	-2.091	-0.5311	-2.111	-0.2411	-1.291	-4.201	0.4689	-0.5611	-1.221	-0.6911	-1.551	-1.451	-0.8611	-1.701	-0.04117	0.2889	-0.2811	0.04884	1.109	2.389	2.779	1.449		1.489	1.539	1.549	-1.131	3.039	2.769		1.349	1.389
GENE106X	IMAGE:109863	|| Hs.531561 || || 2013 || EMP2 || Epithelial membrane protein 2 || T88721::T84249 || || IMAGE:109863 || || 95141	1	-0.5246	-0.6946	-2.045	0.6054	-2.335	0.7654	-0.8246	-1.515	-0.9346	-0.4746	-1.735	-1.245	-1.405	-1.685	-0.9146	-0.7546	-0.7846	0.2554	0.2554		0.3154	0.3454	-1.425	-0.3146	0.8554	0.5754	1.845	3.285	0.5854	2.865		3.545	3.405	0.1054
GENE36X	IMAGE:138991	|| Hs.233240 || || 1293 || COL6A3 || Collagen, type VI, alpha 3 || R62603::R62651 || || IMAGE:138991 || || 125431	1	-0.2224	-0.1824	-1.832	-0.3824	-0.4824	0.07756	-0.6224	-0.9724	-0.4724	-1.772	-0.8524	-0.6524	-0.6224	-0.9024	0.2476	0.2576	-0.8724	0.5476	0.2476	0.1076	0.2476	0.1776	0.1076	-0.3024	-0.5524	0.4976	-0.01244	0.3576	0.5476	2.528	3.108	1.978	0.6376	0.03756
GENE80X	IMAGE:565321	|| Hs.148609 || || 90025 || C6orf157 || Chromosome 6 open reading frame 157 || AA136213::AA136385 || || IMAGE:565321 || || 114964	1	-0.3589	-0.2789	-0.6789	-0.3289		0.2211	-0.06891	-1.079	-0.3089	-0.4089	-0.7289	-0.4389	-0.6489	-0.3689	-0.8389	-0.3989	-0.3389	0.3711		1.191	0.9711	0.4411			0.3711	0.8411	1.751	-0.5389	0.6611	0.8411			0.7511	-0.5989
GENE60X	IMAGE:1473995	|| Hs.632474 || || 647219 || LOC647219 || **Similar to Achaete-scute homolog 3 (bHLH transcriptional regulator Sgn-1) (Mash-3) || AA936942::AI733025::AI791516 || || IMAGE:1473995 || || 107441	1	0.3251	0.7051		-0.6749	-1.145	0.6351	-0.2549	-1.225	-0.2649	-1.055	-0.7449	-1.125	-1.535	-1.985	-0.7749	-0.6149	-0.04488	-0.01488	0.5651	0.6651	0.6751	0.5251	-0.1349	-0.8149	1.665	1.165	4.035	0.2451	1.205
GENE59X	IMAGE:1590208	|| Hs.110675 || || 10452 || TOMM40 || Translocase of outer mitochondrial membrane 40 homolog (yeast) || AA947607::AI791753 || || IMAGE:1590208 || || 108251	1	0.1208	-0.2592	-1.019	-0.5692	-2.699	0.8308	0.2708		-1.099	-1.719	0.0007722	-1.269	-0.5992	-2.199	-0.1592	-1.119	0.4608		-0.2192	0.1908	1.251	0.8308	-0.1992		1.251		3.571		0.9108		0.2108	1.811	2.381	-0.9592
GENE58X	IMAGE:1188796	|| Hs.430851 || || || || Transcribed locus || AA653002::AI821112 || || IMAGE:1188796 || || 95471	1	0.2421	-0.4979		0.1621		0.8921	0.3321	-1.328	-0.8379	-1.508	-0.3579	-0.8379	-1.018	-1.008	-1.478	-0.3079	0.3221	1.252		-0.2779	-0.07793	0.1021	-0.8979	-0.2979	1.392	0.09207	2.602	0.08207	0.5721	1.212			1.552	-0.07793
GENE107X	IMAGE:242840	|| Hs.44235 || || 57213 || C13orf1 || Chromosome 13 open reading frame 1 || H94063::H94136 || || IMAGE:242840 || || 108840	1	-0.36	-0.19	0.13	-0.07003	-0.83	0.01997	-0.23	-0.71	-0.15	-0.67	-0.53	-0.66	-0.35	-0.08003	-0.17	-0.94	0.19	0.29	0.18	0.18		0.35	0.03997	0.3	0.5	0.96	0.61		-0.24	0.46	0.69		1.32	-0.04003
GENE103X	IMAGE:813823	|| Hs.406475 || || 4060 || LUM || Lumican || AA447781::AA453712 || || IMAGE:813823 || || 104270	1	-0.3681	-0.2881	-0.1681	-0.7281	-1.858	0.2219	-0.7281	-1.408	-0.4781	-1.138	-0.8781	-1.248	-0.9181	-1.138	-0.6681	-0.6881	-0.07815	-0.6381	1.492	0.5119	1.302	0.2719	0.8119	-0.4181	0.6919	1.332	1.712	0.8119	-0.02815	0.4219	0.5419	1.682	1.542	0.5219
GENE109X	IMAGE:744800	|| Hs.19718 || || 10076 || PTPRU || Protein tyrosine phosphatase, receptor type, U || AA644448 || || IMAGE:744800 || || 108070	1	-0.1859	0.0241		-0.8359	-0.9259	0.4841	-0.0159	-2.175	-0.6959	-1.525	-0.4259	-1.225	-1.185	-1.295	1.235	-0.3359	-0.2159		0.4741	-0.1559	0.3041	-0.0359	0.4041	-1.445	0.7141	1.545	1.795	0.4441	0.9341				4.325
GENE108X	IMAGE:1592987	|| Hs.484844 || || 54901 || CDKAL1 || CDK5 regulatory subunit associated protein 1-like 1 || AI002468::AI733464::AI791779 || || IMAGE:1592987 || || 123866	1	-0.5065	-0.2465	-0.03649	-0.9165	-1.016	0.02351	-0.2665	-1.036	-0.08649	-0.6565	-0.3365	-0.1865	-0.6165	-0.7365	-0.06649	-0.4765	-0.04649	0.7035	0.003513	-0.3665	-0.03649	0.05351	0.4635	-0.07649	0.5635	1.494	0.6335	-0.3365	1.134				1.864	1.114
GENE78X	IMAGE:119882	|| Hs.546255 || || 2266 || FGG || Fibrinogen gamma chain || T94279::T94626 || || IMAGE:119882 || || 56631	1	-0.3873	0.4027		-0.9073	0.04268	-0.1673	-0.9273	-0.7673	-0.5873	-1.057	-0.6773	-1.337	-1.277	-0.8373	-0.4573	-0.7373	-0.2573	0.3527	-0.7473	0.2627	0.3527	0.2227	0.5127	0.6027	0.1027	0.3627	2.483	0.002675	0.3927				5.033
GENE77X	IMAGE:727526	|| Hs.75573 || || 1062 || CENPE || Centromere protein E, 312kDa || AA411850::AA402431 || || IMAGE:727526 || || 128598	1	0.2526	-0.6974	-1.178	-0.4574	0.002549	-0.3974	-1.058	-1.328	-0.6374	-0.5474	-0.7074	-0.8774	-0.9574	-1.718	-0.3674	-0.4174	-0.2574	-0.4774	0.1626	-0.4274	1.022	1.232	0.9226	0.8126	0.07255	0.6226	1.802	1.192	0.02255	-0.1074	1.462		3.132	-0.09742
GENE102X	IMAGE:138861	|| Hs.293917 || || 25945 || PVRL3 || Poliovirus receptor-related 3 || R62781::R62780 || || IMAGE:138861 || || 20811	1	-0.5033	-0.6933	-0.8733	0.02672	-3.783	0.07667	-0.8633	0.1867	0.03672	-0.2733	-0.6833	-1.563	-2.893	-0.4133	-1.263	-0.9433	-0.3733	-0.1533	-0.6433			1.747	2.137	1.477	0.1167	2.077		0.8867	0.3767	-0.3133	2.137	0.6767	4.267	0.006723
GENE101X	IMAGE:564898	|| Hs.478289 || || 22871 || NLGN1 || Neuroligin 1 || AA129318::AA129381 || || IMAGE:564898 || || 20538	1	0.3654	-0.4246		-1.295	-2.235	0.3854	-0.2746	0.5254	-0.8146	-1.245	-0.9947	-1.775	-2.245	-1.685	-0.7146	-0.7546	-0.5546	-0.9346	-0.2546	2.475		0.8554	1.185	0.5754	0.4454	1.475	3.045	0.2054	1.465				3.195
GENE100X	IMAGE:853789	|| Hs.270279 || || 7306 || TYRP1 || Tyrosinase-related protein 1 || AA668457 || || IMAGE:853789 || || 71744	1	0.1131	-0.6669	-0.9469	0.1631	-1.987	1.433	0.1131	-0.6769	-0.6369	-1.347	-0.9069	-2.027	-1.707	-3.087	-0.6169	-1.057	-0.5369		0.0731	0.2731	-0.7369	1.483	1.713	1.383	0.8431	1.903	2.733	0.5231	1.303				2.883
GENE61X	IMAGE:859807	|| Hs.102598 || || 8174 || MADCAM1 || Mucosal vascular addressin cell adhesion molecule 1 || AA668527 || || IMAGE:859807 || || 81399	1	-0.3455	-0.6555		0.1445		0.004483	-0.2855	-0.3455	-0.4755	-0.6555	-0.4755	-0.2655	-0.7255	-1.026	-1.106	-0.6455	-0.5955	0.1445	-0.4755	-0.5555		1.344	0.8845	0.8745	0.4045	1.254	1.864	-0.2255	0.7045	1.834			0.06448	-0.6655
GENE62X	IMAGE:1629420	|| Hs.128199 || || 55752 || SEPT11 || Septin 11 || AA985228 || || IMAGE:1629420 || || 94645	1	-0.4494	-0.3294	0.3106	-0.04935	-0.3994	0.0006507	-0.4994	-0.2094	-0.1494	-0.7594	-0.8094	-0.5994	-0.6194	-0.05935	-0.3794	-0.6494	-0.5494	0.7606	-0.6094		-0.1494	0.2706	0.3906	0.3206	0.1706	0.3206	1.96	0.2706	0.2606	0.7606	1.29	0.2006	0.3906	-0.4094
GENE68X	IMAGE:286490	|| Hs.525781 || || 161742 || SPRED1 || Sprouty-related, EVH1 domain containing 1 || N67355 || || IMAGE:286490 || || 12702	1	0.6979	-0.2221	-0.2021	-0.7321		-0.4721	-0.3621	-0.2721	-0.5921	-0.7021	-1.452	-0.7021	-1.112	-0.9521		-1.032	-0.5921		-0.2521	0.6579		0.1979	0.0479	0.7079	0.6479	1.048	2.608	0.1479	2.168	0.9279			0.5979	-0.8021
GENE64X	IMAGE:594438	|| Hs.594219 || || || || CDNA clone IMAGE:5391675 || AA164543::AA165085 || || IMAGE:594438 || || 27249	1	0.07522	-0.6948	0.4552	-0.3748	-0.7648	0.2852	-0.9248	0.1552	-1.055	-0.1248	-1.015	-0.6148	-1.165	-1.095	-0.4548	-1.085	-0.7048	-0.1948	-0.4648	0.7152	-0.03478	0.6452	0.5652	1.215	0.7752	1.005	2.605	-0.3248	1.185	0.2752			1.135
GENE65X	IMAGE:626908	|| Hs.598563 || || || || Transcribed locus || AA191404::AA190461 || || IMAGE:626908 || || 58530	1	-0.09966	-0.7597		-0.1097		0.4803	-1.17	-0.1497	-0.8897	-1.09	-1.43	-0.8797	-1.94	-1.54	-1.02	-1.4	-0.3397	0.5403	-0.4897	0.2303	0.4603	0.9503	1.1	1.28	0.8103	0.7803	2.52	-0.2997	0.7803	1.46			2.21
GENE63X	IMAGE:1591076	|| Hs.513057 || || 3843 || RANBP5 || RAN binding protein 5 || AA977439::AI733456::AI791757 || || IMAGE:1591076 || || 81289	1	-0.04847	-0.4185		0.4715	-0.4685	0.1715	-0.8985	0.07153	-0.6585	-0.8385	-0.3185	-0.7185	-1.408	-1.098	-0.4985	-1.028	-0.8085	0.6415	-0.3085	0.03153	0.5715	0.8915	0.9515	1.112	0.8515	0.6915	1.952	0.07153	0.4515	0.6315			0.3215	-0.3685
GENE67X	IMAGE:81229	|| Hs.531561 || || 2013 || EMP2 || Epithelial membrane protein 2 || T57082::T57153 || || IMAGE:81229 || || 70408	1	0.7568	-0.8632		0.2368	-1.514	0.5368	-0.6132	0.4068	-0.8832	-1.524	-0.7032	-1.004	-1.904	-0.9936	-0.9332	-1.004	-0.1232		0.006817	-0.01318	0.8368	0.3168	0.7068	0.8568	1.396	1.116	3.526	0.1568	1.026	0.07682			0.1768	-0.06318
GENE66X	IMAGE:1591008	|| Hs.410924 || || 84260 || TCHP || Trichoplein, keratin filament binding || AA975634::AI733413::AI791723 || || IMAGE:1591008 || || 58244	1	0.7101	-0.8199		0.7001	-1.39	0.9501	-0.1199	0.6301	-0.8999	-0.7899	-0.6499	-0.7499	-0.6999	-1.16	-0.7999	-0.9399	-0.3799	0.5901	-0.2199	0.2701		-0.07992	-0.06992	0.6401	1.37	0.3901	2.65	-0.7399	1.69	0.4201			-0.03992	-0.4599
GENE69X	IMAGE:549221	|| Hs.365706 || || 4256 || MGP || Matrix Gla protein || AA081092::AA081250 || || IMAGE:549221 || || 94791	1	-0.4162	-0.006125	0.04388	-0.3462	-0.9963	0.4338	-0.7162	-1.176	-0.4262	-0.2262	-0.9162	-1.096	-0.8762	-0.9762	-0.6062	-1.136	0.04388	0.05388	-0.2262	-0.01612	0.6138	0.4838	0.1838	0.5138	0.4538	0.5338	2.394	0.1638	0.5938	0.7538	1.704	0.6838	0.3938	0.1138
GENE71X	IMAGE:52930	|| Hs.509343 || || 10979 || PLEKHC1 || Pleckstrin homology domain containing, family C (with FERM domain) member 1 || H29253::H29252 || || IMAGE:52930 || || 26944	1	-0.6894	-0.8594	1.651	-0.3294		0.6506	-0.1794	-0.7294	-0.6094	-2.389	-1.019		-5.319	-2.579	-1.899	-0.9994	-0.9694	2.141	-2.049	0.1106	0.6606	1.951	1.501	1.141	1.641	1.241	3.111	-0.7394	1.141	1.361	2.491	2.381	0.5406	-2.359
GENE70X	IMAGE:838155	|| Hs.379191 || || 79966 || SCD5 || **Stearoyl-CoA desaturase 5 || AA457374::AA457423 || || IMAGE:838155 || || 70830	1	-0.1133	0.01666		0.07665	-1.754	-0.1133	-0.6433	-0.3733	-0.4233	-0.5533	-0.04335	-0.02335	-1.094	-0.4933	-0.5833	-0.6733	0.2967	0.5967	-0.06335	0.3567		0.2967	0.3067	0.8267	0.5367	0.8667	1.906	-0.02335	0.3267	-0.1233			0.8267	-0.1433
GENE72X	IMAGE:595037	|| Hs.631733 || || 9052 || GPRC5A || G protein-coupled receptor, family C, group 5, member A || AA172400::AA173872 || || IMAGE:595037 || || 60901	1	-0.6872	0.8628	0.2228	-0.1072	-1.037	-0.04718	-0.1672	-1.787	-0.6272	-1.397	-0.3872	-0.2872	-1.957	-0.6672	-0.3772	-0.9472	0.2828	0.8328	-0.6972	0.3528	0.2128	1.283	0.7328	0.7228	0.6928	1.063	3.183	-0.7472	0.5828	0.6728	0.5528	0.6528	0.05282	-1.037
GENE73X	IMAGE:840751	|| Hs.160556 || || 31 || ACACA || Acetyl-Coenzyme A carboxylase alpha || AA486071 || || IMAGE:840751 || || 58629	1	-0.04971	-0.5797		0.4003	-0.5897	-0.03971	-0.8597	-0.5297	-1.149	-0.1997	-0.4797	-0.9597	-1.389	-0.6597	0.2603	-0.7597	-0.07971	1.941	-0.07971	0.06029	-0.1997	0.4303	0.9003	0.5403	0.3403	0.2303	1.541		0.7703	0.4603			0.9703	-0.2397
GENE55X	IMAGE:2390143	|| Hs.122908 || || 81620 || CDT1 || Chromatin licensing and DNA replication factor 1 || AI739449 || || IMAGE:2390143 || || 129550	1	-0.8319	-1.572	-1.072	-1.042		0.4881	0.1981	-0.0119	-0.4119	-1.302	-0.0119	-0.1819	-0.5919	-0.2519	-0.7119	-0.0719	0.0881		-0.4419	-0.8019	-0.7619	0.7181	0.4381	0.3681	0.1281	1.488	2.498	0.5781	0.1981	0.0481	0.9581	1.148	1.408	-0.6819
GENE57X	IMAGE:510608	|| || || || || || AA099408::AA101867 || || IMAGE:510608 || || 115449	1	-0.5571	-0.8971	-1.307	-1.047		1.113	-0.1671	-0.7071	-0.06704	-0.9972	-0.7671	-0.3671	-0.9071	-1.067	-0.8771	-0.3571	-0.1871			1.463	-1.107	0.09296	-0.007044	-0.3271	0.7929	1.903	2.983	0.113	0.5329	0.3729	1.183	0.3129	1.233	-0.3771
GENE56X	IMAGE:857652	|| Hs.635690 || || || || Transcribed locus || AA633751 || || IMAGE:857652 || || 85201	1	-0.2613			-0.2313	-0.7013	-0.1613	-0.3313	-0.8413	-0.1413	-0.9813	-0.6413	-0.05126	-0.8213	-0.01126	-0.6913	-0.4513	-0.3013	0.8087	-0.1113	0.4287	-0.4813	0.4787	0.08874	-0.1513	0.6087	0.6287	2.279	0.1687	1.189	-0.2113		0.4287	1.369	-0.9013
GENE52X	IMAGE:309826	|| Hs.213861 || || 3910 || LAMA4 || Laminin, alpha 4 || N94616::W23598 || || IMAGE:309826 || || 30625	1	-2.419	-0.1395	-0.5495	0.09051	-0.1795	0.2705	-0.02949		-0.2295	0.1405	-1.019	-2.139	-2.449	-3.579	-1.809	-1.089	-0.5095	0.09051	-0.06949	0.08051	1.211	1.771	2.041	2.111	1.551	2.411	2.251	0.4705	1.271	-0.8795	0.03051	1.811	2.171	-2.679
GENE51X	IMAGE:206632	|| Hs.120759 || || 338 || APOB || Apolipoprotein B (including Ag(x) antigen) || H57779::H57778 || || IMAGE:206632 || || 23908	1	-0.9216	-1.452	-0.07159	0.09838	-0.9916	0.4984	-0.2016		-0.8216		-2.752	-1.802		-3.492	-0.9616	-0.5516	-0.6516		-1.092	-1.062	0.7384	2.348	1.468	1.108	0.3184	2.088	0.4284	-0.05159	0.9184	0.4684	1.448	3.538	3.518	-2.112
GENE99X	IMAGE:490995	|| Hs.477866 || || 5352 || PLOD2 || Procollagen-lysine, 2-oxoglutarate 5-dioxygenase 2 || AA136707 || || IMAGE:490995 || || 21732	1	-1.702	-1.582	-0.2725	-0.3125	-1.612	0.4475	-0.6725	-1.152	-0.3325	-1.512	-0.5825	-0.7025	-2.232	-2.992	0.0475	-0.0425	-0.3325	-0.4025	1.108	0.9075	0.5375	1.368	1.288	1.498	0.5275	1.918		0.6775	1.108	0.0775	0.1875	1.518	3.298	-0.0725
GENE79X	IMAGE:897865	|| Hs.27695 || || 4281 || MID1 || Midline 1 (Opitz/BBB syndrome) || AA598640 || || IMAGE:897865 || || 114753	1	0.1291	-1.091	-1.261	-0.1909		0.9891	-0.6309	-1.971	-0.01093	-0.5309	-1.801	-0.4709	-2.991	-0.4309	-0.9309	-0.5909	-0.4709					1.699	2.139	1.109		0.5191	3.239	0.4291	-0.3409	1.139	0.2491	0.5691	1.639	-0.1309
GENE81X	IMAGE:633045	|| Hs.436040 || || 1012 || CDH13 || Cadherin 13, H-cadherin (heart) || AA161471::AA160651 || || IMAGE:633045 || || 115954	1	-1.214	0.1161	-3.204	-1.114	-1.064	0.08609	-0.8439	-1.744	-0.2039	-0.3939	-1.284	-0.5739	-1.794	-0.8639	-0.06391	-1.114	0.2961	0.9961		0.7361	1.846	1.476	1.256	1.086	0.02609	2.096	3.136	1.006	0.09609	1.386		0.2161	0.1261	-0.5039
GENE125X	IMAGE:686172	|| Hs.77695 || || 9787 || DLG7 || Discs, large homolog 7 (Drosophila) || AA262212::AA262211 || || IMAGE:686172 || || 28377	1	0.1037	0.7437	-2.606	0.1137	1.194	0.1237	-1.196	-0.9663	-0.4563	-0.9063	-1.116	-0.7663	-1.416	-1.496	0.2537	-0.2863	0.4537					1.664	0.9137	1.654	1.264	0.5737		2.154	0.5837	-0.06635	0.02365	0.5637	0.4337	-1.536
GENE124X	IMAGE:842968	|| Hs.631699 || || 701 || BUB1B || BUB1 budding uninhibited by benzimidazoles 1 homolog beta (yeast) || AA488324::AA488460 || || IMAGE:842968 || || 69989	1	-0.4878	0.6522		-1.077	0.5222	-0.3978	-0.8078	-0.4478	-0.6678	-0.9478	-0.5778	-1.117	-0.7878	-0.9078	0.3222	-0.6078	0.2422	-0.03777	0.6022	0.07223	0.7422	0.9522	0.9222	0.4922	0.7522	0.6122	2.073	0.4722	-0.1778	0.2422			0.5422	-1.167
GENE97X	IMAGE:1893670	|| Hs.603516 || || || || Transcribed locus || AI280215 || || IMAGE:1893670 || || 93550	1	-0.4183	-0.07828		-0.1883	-0.7383	0.1817	-1.458	-1.798	0.04172	-1.238	-0.8783	-1.318	-1.818	-1.128	-1.288	-0.4683	0.6917		-0.1783	-0.08828		1.652	1.502	1.272	0.7217	1.492	2.052	0.6617	-0.1183	0.8217			1.922	0.1917
GENE96X	IMAGE:128711	|| Hs.62180 || || 54443 || ANLN || Anillin, actin binding protein (scraps homolog, Drosophila) || R16712::R12261 || || IMAGE:128711 || || 107958	1	-1.365	0.3948	-3.155	-0.9152	0.5848	-0.3752	-2.075	-1.955	-0.1652	-1.055	-1.405	-1.495	-1.445	-0.6052	-0.03528	0.4548	-0.08528	-0.2052	-0.1152	0.08472	0.2248	2.045	1.485	1.375	0.2548	1.525	2.415	0.9848		-0.1252	0.6848	2.365	1.585	0.1148
GENE98X	IMAGE:126447	|| Hs.24529 || || 1111 || CHEK1 || CHK1 checkpoint homolog (S. pombe) || R06599::R06653 || || IMAGE:126447 || || 19870	1	-0.6714	0.6886	-0.9914	-0.5314	0.1086	-0.2114	-1.192	-0.6214	-0.6914	-1.932	-0.9614	-1.122	-2.142	-0.7814	-0.4614	-0.3214	0.4086	0.1386	0.3786		0.4786	1.068	1.558	1.608	-0.5014	1.638		1.038	-0.3414	0.4186	0.9186	0.9086	1.698	0.4186
GENE43X	IMAGE:1502008	|| Hs.143707 || || 22854 || NTNG1 || Netrin G1 || AA887204::AI733052::AI791542 || || IMAGE:1502008 || || 78616	1	-1.251	0.5089		-1.151	0.3689	-0.3311	-0.8711	-1.161	-0.7511	-0.4711	-0.2811	-0.1211	-1.731	-0.7211	0.02885	-1.011	0.2189	0.5489	0.6089	0.7589	0.2289	0.4089	0.6689	0.6889	-0.5411	1.859	1.419	0.5389	-0.02115				1.559
GENE127X	IMAGE:306513	|| Hs.339024 || || 253827 || MSRB3 || Methionine sulfoxide reductase B3 || N91811::W31245 || || IMAGE:306513 || || 120471	1	-0.3202	-0.1102	-2.191	-0.4102		0.1898	-0.3002	0.1598	0.2198	-1.061	0.03973	-0.1602	-1.161	-1.051	-0.01027	-0.3802	-0.4602	0.5998	0.1398	0.5498	0.4298	0.9198	1.909	0.5098	0.07973	1.079		0.3598	-0.5402	0.3198	-0.08027	0.9198	0.01973	-0.2102
GENE54X	IMAGE:488207	|| Hs.468675 || || 10630 || PDPN || Podoplanin || AA046430::AA055908 || || IMAGE:488207 || || 104819	1	0.003375	0.07337	-0.9166	-1.067		0.5134	-0.5266	-0.4466	0.2334	-0.9366	-1.227	0.03337	-1.197	-1.007	-0.2166	-0.4066	0.3334			0.3434		0.4334	0.1334	-0.3566	0.2934	0.06337	1.423	-0.1366	0.4234	0.1034	1.573	0.2434	1.523	0.6934
GENE111X	IMAGE:2239016	|| Hs.113876 || || 7468 || WHSC1 || Wolf-Hirschhorn syndrome candidate 1 || AI635529 || || IMAGE:2239016 || || 20141	1	-0.199	-0.349	-0.149	-0.09895	-1.689	0.321	-0.309	-0.619	-0.729	-0.109	0.02105	-0.329	-1.609		-0.05895	0.331	-0.469		0.261			0.651	-0.409	0.921	0.161	0.781		-1.279	0.681	0.851	0.541		2.681	0.201
GENE110X	IMAGE:198982	|| Hs.351665 || || 1787 || DNMT2 || DNA (cytosine-5-)-methyltransferase 2 || R95732::R95731 || || IMAGE:198982 || || 21836	1	-0.9904	-0.3104		-1.13	-0.5004	0.02958	-0.4304	-0.09042	-0.2804	-0.04042	-0.2904	-0.4804	-0.3304	-0.2204	-0.2904	-0.3804	-0.5304					0.8796	-0.6204	0.2296	0.1496	1.45	1.19	-0.5604	0.3796	0.9296	0.6796		2.01	-0.4504
GENE49X	IMAGE:70489	|| Hs.120950 || || 6005 || RHAG || Rh-associated glycoprotein || T48950::T48949 || || IMAGE:70489 || || 11988	1	-0.4055	-1.496		-1.646	-1.656	-0.8155	-1.086	-1.176	-1.236	0.4745	-1.346	-0.6255	-1.286	-0.9555		-0.005517	-0.9855	-0.8455		0.3945	-0.3555	-0.2555	-0.5955	-0.1055	0.6745	0.9745	2.824	-1.036	1.054	4.084	5.274		2.154
GENE48X	IMAGE:2391979	|| Hs.272499 || || 10202 || DHRS2 || Dehydrogenase/reductase (SDR family) member 2 || AI738499 || || IMAGE:2391979 || || 124296	1	-0.2481	-0.3681	1.051	-0.3181	-0.9081	-0.1181	-0.2681	-1.079	-0.5181	-1.419	-0.3081	-0.7081	-0.1681	-0.8581	-1.529	0.1719	-0.2781	-0.6581	-0.3881	0.0319	-0.3381	0.0819	-0.1781	-1.399	0.2519	0.8719	0.8819	-0.1581	0.8919	2.681	2.051	1.791	1.251	0.2019
GENE50X	IMAGE:897619	|| Hs.522572 || || 8227 || RP13-297E16.1 || DNA segment on chromosome X and Y (unique) 155 expressed sequence, isoform 1 || AA496902::AA496863 || || IMAGE:897619 || || 57926	1	0.6472	-1.463		-0.3828	-1.863	1.117	-0.4228	0.7472	-0.7228	-1.353	-0.3728	-0.7628	-1.083	-1.093	-0.9328	-0.9028	-1.323	-1.143	-0.6728	0.4772	-0.2528	-0.3228	0.05729	0.5372	1.627	0.5972	2.567	-0.5028	1.727	2.737			2.727
GENE115X	IMAGE:343443	|| Hs.334587 || || 11030 || RBPMS || RNA binding protein with multiple splicing || W67200::W67323 || || IMAGE:343443 || || 123166	1	0.3806	-0.9994	1.971	-1.129	-1.579	0.1006	-0.3394	0.3906	-0.2894	-1.399	-0.4694	-1.489	-1.279	-1.279	-1.279	-0.0694	-0.09937	0.4506		0.1906		0.8106	0.9906	0.4006	0.1206	0.2906	0.7406	-0.2094	0.6206	1.861	1.371	0.9606	0.4206	-0.1594
GENE46X	IMAGE:301388	|| Hs.94542 || || 8846 || ALKBH1 || AlkB, alkylation repair homolog 1 (E. coli) || N79504::AI734240::W16699 || || IMAGE:301388 || || 75519	1	-0.3576	-1.028	0.3724	-0.5876	0.7124	-0.6676	-0.4776	-1.378	-0.6976	-0.4676	-1.238	-0.4876	-0.8476	-0.6376	0.03241	-0.7876	0.6724	0.3724	0.2924	0.5124	0.7424	0.7724	-0.1376	0.2324	-0.1676	0.5424	2.142	0.7924	-0.3676	0.2424	0.4624	0.3724	0.5724	0.4924
GENE44X	IMAGE:594693	|| Hs.597557 || || || || **Transcribed locus || AA165313::AA165312 || || IMAGE:594693 || || 11350	1	-0.8721	0.1879	0.5179	-0.7821	0.2679	-0.2821	-0.5421	-1.412	-0.2221	-0.5521	-0.5421	-0.5821	-0.7521	-0.9321	-0.1921	0.3079	-0.04208	0.6579	0.1479	0.8979	-0.02208	0.2279	0.1679	1.038	-0.3821	0.5879	1.818	0.3179	0.2179	0.4079	0.1579	0.01792	0.5679	-0.4021
GENE27X	IMAGE:2029116	|| Hs.222282 || || 55610 || FLJ20097 || Hypothetical protein LOC55610, isoform b || AI253087::AI793238::AI793062 || || IMAGE:2029116 || || 28373	1	-0.2094	0.08063	-0.1894	-0.5694	0.3906	0.04067	-0.1494	-1.139	-0.4394	-0.4294	-0.7394	-0.9594	-0.3694	-0.4694	-0.2494	-0.3394	-0.4594	0.2906	0.06067	0.2106		1.441	1.051		-0.05933	0.3906		-0.4294	0.5506	0.5606	0.8206	0.6106	1.041	-0.3394
GENE26X	IMAGE:1660596	|| Hs.632107 || || 1656 || DDX6 || DEAD (Asp-Glu-Ala-Asp) box polypeptide 6 || AI082658 || || IMAGE:1660596 || || 28089	1	-0.4401	-1.07	0.3699	-0.2401	-0.3101	-0.1301	-1.2	-0.6901	-0.3201	0.02983	-0.8701	-1.04	-0.4901	-1.1	-0.3501	-0.4001	-0.1401	0.1999	0.1699	-0.1601	-1.66	1.76	1.62	1.06	-0.3601	1.17	0.5599	-0.08017	-0.3501	0.8199	1.39	1.33	1.06	-0.1401
GENE28X	IMAGE:452363	|| Hs.270845 || || 9493 || KIF23 || Kinesin family member 23 || AA700879 || || IMAGE:452363 || || 128545	1	-0.9708	0.5092	-0.6008	-0.2508		-0.6708	-1.931	-1.861	0.04916		-1.241	-1.741	0.9292	-0.3008	-1.011	-0.9708	-0.1308		-0.3208	0.4992		2.649	2.119	2.009	-0.8708	1.879		1.449	-0.1908	0.1392	0.3892	1.009	1.659	-2.231
GENE30X	IMAGE:294973	|| Hs.584775 || || 4040 || LRP6 || Low density lipoprotein receptor-related protein 6 || N71497::N99539 || || IMAGE:294973 || || 64796	1	-0.7966		-0.8266	-2.067	0.1734	0.1334	-0.8366	-1.357	0.6134		-1.997		0.2334		-0.7466	-0.7566	-0.5666	0.4134	0.6734	0.2834		2.023	2.223	2.103		1.393	2.133	1.353	0.6734	-1.287	-0.04665	0.5734	-0.5366	-3.177
GENE29X	IMAGE:299559	|| Hs.524788 || || 11021 || RAB35 || RAB35, member RAS oncogene family || N74995::W05696 || || IMAGE:299559 || || 82183	1	-0.6669	-0.3869		-1.107	-0.1769	-0.6369	-0.2669	-0.08683	-0.2969	-0.5369	-0.5269	-0.4769	-0.06683	-0.3269	-0.1269	-0.4569	-0.1769		0.1531	0.7931		1.263	1.723	0.9631	-0.2069	1.003	1.513	0.2131	-0.3569	-0.2269			0.4331	-0.9469
GENE136X	IMAGE:1394099	|| Hs.315167 || || 79075 || DCC1 || Defective in sister chromatid cohesion homolog 1 (S. cerevisiae) || AA843451 || || IMAGE:1394099 || || 29714	1	-0.02075	-0.9508	-1.241	-0.4308	-0.3708	0.8292	-0.7608	-2.671	-1.461	0.8292	-0.8308	-0.3208	0.02925	-1.771	-0.02075	-0.5408	-0.3808	1.289	0.3992	0.5092	1.039	0.6692	0.8692	1.189	0.2492	1.119		0.1092	0.7592	-0.9808	1.039	1.689	1.199	-1.061
GENE32X	IMAGE:843036	|| Hs.486548 || || 9053 || MAP7 || **Microtubule-associated protein 7 || AA488409::AA488545 || || IMAGE:843036 || || 86734	1	-0.1849	-0.3049			-1.035	0.05514	-0.6049	-0.9946	-0.06486	0.3451	-0.2449	-0.3849	-0.2749	-0.5549	0.01514	-0.5249	-0.3049	0.08514	-0.05486	-0.02486		0.4851	-0.1849	-1.745	0.7951	0.5651	0.9351	0.3151	0.9451	-0.3149	1.275	1.165	1.045	-0.2249
GENE35X	IMAGE:1590895	|| || || || || || AA977896::AI733411::AI791721 || || IMAGE:1590895 || || 123692	1	-0.6683	-0.03833	2.052	-1.518	-0.7683	-0.3283	-0.01833	-1.138	-0.06833	-0.6783	-0.5683	-0.3183	-0.5183	-0.7283	-0.5383	-0.6683	-0.1583	0.8517	0.07167	-0.1283	-0.3383	-0.6683	-0.4283	-0.3783	0.8017	1.172	0.4617	-0.4183	1.382	1.372	0.9017	0.9317	0.5817	0.5017
GENE34X	IMAGE:2472002	|| Hs.226117 || || 3005 || H1F0 || H1 histone family, member 0 || AI949511 || || IMAGE:2472002 || || 73649	1	-0.6013	-0.3213	-0.3713	-0.8813	-0.2613	-0.1413		-1.051	-0.001276	-0.5313	0.2487	-0.1013	-0.1813	-1.041	-0.3013	-0.6513	0.7787	0.6187	0.3587	0.9287	-0.1613	-0.5413	-1.031	-0.9813	0.5687	-0.06127	0.6587	-0.4113	0.2287	0.6787	1.659	1.949	1.229	-0.2813
GENE33X	IMAGE:435470	|| Hs.376032 || || || || Transcribed locus, strongly similar to NP_148983.1 platelet-derived growth factor alpha, isoform 2, preproprotein [Homo sapiens] || AA701502 || || IMAGE:435470 || || 135734	1	-0.2869	0.2131	1.503	-1.487	-0.1269	0.2331	-0.2569	-0.8869	-0.4369	-1.407	-0.4669	-0.7369	-0.9169	-1.687	-0.02686	0.3731	0.2631	0.7131	0.4331	0.9131	-0.6469	0.03314	-0.8469	-1.377	0.4131	0.4831	2.213	0.2831	-0.1969	1.133		1.573	0.7531	0.2631
GENE137X	IMAGE:286450	|| Hs.23862 || || 55331 || PHCA || Phytoceramidase, alkaline || N67336 || || IMAGE:286450 || || 16453	1	-0.05124	-0.001239	-0.8713	-0.7513	-0.1913	0.1487	-0.4313	-0.6013	-0.5413		-0.1213	0.3187	-0.3613	-0.5113	0.4387	-0.7613	0.5487	0.8087	0.2187	0.2987	0.2887	0.01876	-0.6413	0.4287	0.1087	0.7487		0.2087	0.2187	0.2687	0.4287	0.3187	0.6287	-0.6113
GENE24X	IMAGE:119609	|| Hs.436341 || || 29980 || DONSON || **Downstream neighbor of SON || AI732249::T96559::AI820671::T96558 || || IMAGE:119609 || || 125499	1	-0.1713	0.4587	-0.8713	-0.2713		-0.1513	-0.8113	-0.2413	-0.1413	-0.3413	-0.1613	0.3087	-0.08127	-0.6213	0.2887	-1.251	0.5087	-0.1513	0.5087	0.7687		-0.2113	-0.9413	0.2687	0.4687	0.4487	1.569	0.1287	0.9887	0.2187	0.06873	0.04873	-0.5013	-0.1313
GENE123X	IMAGE:970649	|| Hs.55028 || || 55839 || CENPN || CDNA clone IMAGE:6043059::Centromere protein N || AA774724 || || IMAGE:970649 || || 74902	1	0.9394	-1.841		-0.2806	0.6394	-0.3206	0.3494	-1.031	-0.9707	-0.9506	-1.401	0.009403	-1.691	-0.6306	-0.6406	-0.6206	0.3394	1.469	0.6894	0.3394	0.7194	0.5894	0.5994	0.2894	1.139	0.7494	2.139	0.8394	-0.09062	-0.3406			0.3094	-1.341
GENE122X	IMAGE:242062	|| Hs.120759 || || 338 || APOB || Apolipoprotein B (including Ag(x) antigen) || H93332::H93837 || || IMAGE:242062 || || 75433	1	0.1133			-0.2167	0.3233	-0.6267	-1.737	-1.637	-0.8467	-0.006672	-1.847		-6.247	-1.677	-3.667	-2.197	1.013		1.663	2.343	3.273	2.483	2.333	3.383	1.663	3.513	4.683	2.513	-3.117		0.5933	-0.7467	-0.4167	-4.907
GENE126X	IMAGE:838611	|| Hs.522555 || || 347 || APOD || Apolipoprotein D || AA456975::AA457084 || || IMAGE:838611 || || 22428	1	-0.9795	0.4101	-1.649		-0.5699	-0.2999	-0.7999	-1.489	-0.8099	0.01012	-1.169	0.9501	-0.6999	-0.3699	-0.4999	-0.2099	0.6401	0.7201	0.6601	2.391		1.921	1.821	1.261	0.6701	2.001	3.761	1.131	0.9801	-1.549	-2.169	-1.369	-1.589	-3.099
GENE128X	IMAGE:591265	|| Hs.2785 || || 3872 || KRT17 || Keratin 17 || AA160789::AA159201 || || IMAGE:591265 || || 75223	1	-0.8336	-2.634	-0.9738		-0.8836	0.6864	-0.4236	0.3364	1.836	-0.8636	-0.9838	-0.7636	-1.594	0.3964	0.1264	-0.5136	0.3664	0.6464	-0.3936	0.1964	0.09645	0.4864	0.3364	-0.01355	1.186	1.536	2.656	0.5164	0.9164	0.2364	0.3064	-0.1936	-0.9838	-0.8136
GENE131X	IMAGE:86160	|| Hs.525557 || || 5265 || SERPINA1 || Serpin peptidase inhibitor, clade A (alpha-1 antiproteinase, antitrypsin), member 1 || T72336::T72361 || || IMAGE:86160 || || 125105	1	-0.4592	-0.5292	-1.279	-1.049	-0.7492	0.6808	-0.2192	0.5908	0.7408	-0.9492	-0.3992	-0.3392	-0.6392	-0.8192	-0.5792	0.1008	0.2008	-0.1692	-0.5292	-0.2892	-0.04922	0.4008	-0.08922	0.4508	0.9608	1.421	1.751	0.2208	1.351	1.631	0.1708	-0.7192	-0.3992	-0.4192
GENE133X	IMAGE:525926	|| Hs.224607 || || 6382 || SDC1 || Syndecan 1 || AA074511::AA100094 || || IMAGE:525926 || || 21335	1	0.4534	-0.4566	-2.606	-0.2266	-1.356	0.7834	0.1334	0.04345	-0.03655	-1.226	-0.3866	-0.8266	-0.8066	-1.446	-0.4166	-0.1866	-0.01655	0.06345	-0.02655	0.9034	-0.6766	0.5734	0.6934	1.104	1.104	1.584	2.704	0.1034	2.124	0.6234	-0.8166	-0.1766	0.8734	-2.176
GENE132X	IMAGE:85678	|| Hs.410092 || || 2147 || F2 || Coagulation factor II (thrombin) || T62075::T62131 || || IMAGE:85678 || || 19659	1	0.9053	-0.6547	-1.345	-0.4047	-0.8547	0.6053	-0.06464	0.6753	-0.02464	-1.125	-0.2947	-0.6047	-0.8947	-1.335	-0.5947	-0.1647	-0.3747	-0.2347	-0.03464	1.555	0.06536	0.3753	0.2853	0.8453	1.595	1.305	2.995	0.01536	2.275	-0.2847	-1.395	-0.1047	-0.5247	-2.185
GENE134X	IMAGE:253407	|| Hs.36053 || || 9315 || C5orf13 || Chromosome 5 open reading frame 13 || H88812 || || IMAGE:253407 || || 115395	1	0.6967	-1.353	-1.783	-0.6533	-0.9133	0.7767	0.01667	-0.3833	-0.7733	-0.4633	-1.603	-0.7833	-1.223	-1.163	-1.253	-0.08329	-0.2433	-0.2833			1.597	0.7767	0.3767	0.9867	1.717	1.727	3.367	-0.1133	3.247	-0.2833			-0.8933	-1.033
GENE135X	IMAGE:1593317	|| Hs.509067 || || 5159 || PDGFRB || Platelet-derived growth factor receptor, beta polypeptide || AI002365::AI733424::AI791734 || || IMAGE:1593317 || || 19947	1	-0.5246	-0.2646	-0.07458	-0.5246		0.9754	-0.4246	0.4654	-0.5946	-1.704	-0.1646	-0.9246	-0.5546	-0.8046	-0.4846	-1.194	-0.1346	0.5754	-0.4146	1.736	0.2454	0.09542	-0.8846	0.7854	0.1954	0.6754	3.806	-1.244	1.906	0.5554			0.1254	-1.224
GENE130X	IMAGE:62416	|| Hs.573831 || || || || Transcribed locus, moderately similar to XP_521389.1 PREDICTED: similar to UTY [Pan troglodytes] || AI821287::T41235::AI820996::T40385 || || IMAGE:62416 || || 124797	1	-0.08061	-0.1706	0.05939	-0.2306	-0.6506	-0.05061	-0.1006	-0.7106	-0.2306	-0.5206	-0.5906	0.5594	-0.3506	-0.3206	0.09939	-0.8006	0.08939	-0.04061	0.2194	-0.07061	0.4694	-0.07061	-0.2206	-0.5106	0.6194	1.649	1.819	-0.1006	0.9194	0.8594			-0.8706	-0.6706
GENE129X	IMAGE:285859	|| Hs.509916 || || 79697 || C14orf169 || Chromosome 14 open reading frame 169 || N64168 || || IMAGE:285859 || || 11807	1	0.4874	-0.4026	-0.2426	-0.4026	-0.5726	-0.1326	-0.0126	-0.2026	-0.2526		-0.5326	0.3574	-0.1926		-0.5226	-0.5226	-0.5126	-0.002604	0.6874	0.3174	-0.5526	-0.1626	-0.3726	-0.1226	1.248	0.8974	1.938	-0.2026	0.8474	-0.2126	-0.0326		-0.6326	0.01739
GENE121X	IMAGE:71312	|| Hs.108049 || || 55075 || UACA || Uveal autoantigen with coiled-coil domains and ankyrin repeats || T47625::T47624 || || IMAGE:71312 || || 117243	1	-0.3103	-0.02026	-0.7703	-0.5703	-3.65	0.3397	-0.8003	-1.47	0.06974	-0.4303	-0.9303	-0.1203	-0.3203	-1.33	-0.6403	-0.8103	0.1697	0.09974	0.3297	0.4897	1.51	1.62	1.47	1.67	1.06	1.77		1.24	0.8497	-0.6303	-0.7603	0.08974	0.7897
GENE120X	IMAGE:854429	|| || || || || || AA669059 || || IMAGE:854429 || || 116185	1	-0.999	-0.7495		0.09051		0.2905	-0.8095	-1.239	0.3505	-0.7695	-1.069	-0.1295	-1.229	-0.9795	-1.159	-0.9895	0.07051	-0.4695	-0.6595	-0.1095	0.8305	1.871	1.581	1.771	0.4505	1.701	2.021	1.061	0.4105	0.5505			-0.3995	-1.289
GENE138X	IMAGE:428782	|| || || || || || AA005230 || || IMAGE:428782 || || 86873	1	0.5598	0.1698	-0.1502	-0.4302	-0.09022	-0.1302	-0.9702	-1.081	-0.4102	-0.4202	-0.0002198	-1.511	-1.451	-0.9302	0.3798	0.4898	0.3298	0.1898	0.6498	0.6098	0.4898	0.4898	0.5998	-1.121	0.9298	0.3398	0.5198	-0.6602	0.3798	0.2098	0.9298	0.6598	0.6898	-0.2602
GENE139X	IMAGE:594226	|| || || || || || AA169535 || || IMAGE:594226 || || 98459	1	-0.8322	-0.5822	0.1878	0.007781	0.5278	-0.2222	0.01778	-1.062	-0.9622		-0.9222	0.5978	-0.8322	-0.6122	-0.8122	-0.2722	-0.3022	1.228	0.6778	-0.3622	-0.3022	0.02778	0.2778	0.1178	0.9378	0.8578	1.538	0.3178	0.9678	0.6278	-0.5122		0.5078	-0.8322
GENE144X	IMAGE:140334	|| Hs.438236 || || 3983 || ABLIM1 || Actin binding LIM protein 1 || R66994::R65610 || || IMAGE:140334 || || 27610	1	0.9821	-0.0779		-0.2979	-0.6779	-0.007894	-0.4779	-0.7979	-0.1979	-0.4379	0.1621	0.1721	-0.3379	-0.3279	0.0421	-0.6079	-0.1179	0.3521	0.0221	0.2021	-0.5179	-0.0979	-0.0879	-0.3979		-0.2179	1.202	-0.3479	0.4521				2.442
GENE145X	IMAGE:838611	|| Hs.522555 || || 347 || APOD || Apolipoprotein D || AA456975::AA457084 || || IMAGE:838611 || || 22428	1	-0.3847	-3.055	-0.2947	-0.5147	0.3153	-0.09472	-0.5247	-0.9347	0.2453	-0.1247	-0.2547	-0.3847	-0.7247	-0.1447	-0.2747	-0.4547	0.5453	0.3353	-0.05476	0.6053	0.2753	1.115	0.8353	0.1553	-0.2447	0.9153	1.135	0.5253	-1.435	0.6553	0.8253	0.9753	0.1953	0.2453
GENE23X	IMAGE:758088	|| Hs.490203 || || 800 || CALD1 || Caldesmon 1 || AA426421::AA437143 || || IMAGE:758088 || || 29980	1	0.8669	-0.2731	-0.7031	-1.234	-0.6931	0.04692	-3.534	-1.364	1.076	0.1769	-0.7931	-0.2531	-0.6731	-0.2331	0.6869	-0.9935	-0.2131	-0.2831	1.556	0.7569	0.7169	-0.4231	-0.003079	0.9069	1.146	1.566	1.656	-0.06308	0.5069	-0.6931	0.2569	1.386	0.6869	-1.574
GENE149X	IMAGE:782679	|| Hs.99120 || || 8653 || DDX3Y || DEAD (Asp-Glu-Ala-Asp) box polypeptide 3, Y-linked || AA447588::AA448087 || || IMAGE:782679 || || 24385	0	1.159	-0.9309	-1.511	-0.9709	0.6491	-0.3209	-0.8109	0.4991	0.2291	-0.7709	-1.261	0.9291	1.119	-0.8109	-0.7709	-0.1209	-0.1309	1.329	1.649	1.409	0.5791	-1.691	-0.6709	-1.271	0.4691	0.5491		0.7191	0.2891	0.9291		0.4091	0.7091	-1.581
GENE150X	IMAGE:624429	|| Hs.165856 || || 8287 || USP9Y || **Ubiquitin specific peptidase 9, Y-linked (fat facets-like, Drosophila) || AA182680::AA187805 || || IMAGE:624429 || || 96104	0	0.5627	-0.4473		-1.007	0.9127	-0.7773	-1.348	1.052	0.1027	-0.6373	-1.488	0.3027	0.6527	-1.007	-1.318	0.3727	0.1127	0.7327	0.2927	1.162	0.6727	-1.278	-1.048	-1.058		0.1027	1.082	0.08267	0.8827	0.9922	0.5927	0.4427	1.322	-1.017
GENE153X	IMAGE:309449	|| Hs.282376 || || 6192 || RPS4Y1 || Ribosomal protein S4, Y-linked 1 || N99061::W30722 || || IMAGE:309449 || || 26227	0	2.036	-1.234	-2.044	-2.674	1.846	-3.844	-3.114	1.296	1.546	-1.534	-2.184	1.616	1.546	-1.304	-2.604	1.326	0.7963	1.596	2.126	1.706	1.486	-2.294	-1.714	-2.194	1.456	-0.5537	-0.1537	1.086	1.696	1.826	2.006	1.096	1.796	-2.444
GENE152X	IMAGE:2161750	|| Hs.592254 || || 84663 || CYorf15B || Chromosome Y open reading frame 15B || AI478789 || || IMAGE:2161750 || || 128953	0	2.384	-3.326	-3.206	-3.416	1.754	-3.676	-3.896	2.694	1.864	-3.276	-3.526	1.904	1.964	-3.136	-2.996	1.864	2.904	2.454	2.714	2.714	1.954	-3.666	-3.606	-3.396	1.524	1.364	2.114	2.014	1.944	2.074	2.234	1.324	2.394	-3.046
GENE151X	IMAGE:826973	|| Hs.165856 || || 8287 || USP9Y || **Ubiquitin specific peptidase 9, Y-linked (fat facets-like, Drosophila) || AA521367 || || IMAGE:826973 || || 63770	0	1.799	-1.571	-1.861		1.389	-1.661	-1.931	1.599	0.4791	-1.481	-2.191	0.7891	0.9486	-1.501	-1.591	0.7691	0.6391	0.9191	1.029	1.609	1.739	-2.161	-1.761	-1.971	1.479	-0.3209	0.6691	0.3491	1.129	0.1591	1.349	0.8891	1.529	-1.251
GENE155X	IMAGE:321885	|| Hs.99120 || || 8653 || DDX3Y || DEAD (Asp-Glu-Ala-Asp) box polypeptide 3, Y-linked || W37634::W37633 || || IMAGE:321885 || || 58903	0	2.876	-1.264	-1.174	-2.424	0.5965	-2.744	-2.294	1.056	0.3865	-1.013	-1.824	0.7665	1.176	-1.204	-1.574	0.8165	0.2965	0.4765	2.346	1.686	1.096	-2.344	-1.874	-2.724	1.216	-0.7335	-0.2535	-0.2935	1.266	1.726	2.026	1.736	2.186
GENE154X	IMAGE:305122	|| Hs.461178 || || 9086 || EIF1AY || Eukaryotic translation initiation factor 1A, Y-linked || N92611::W39130 || || IMAGE:305122 || || 58703	0	1.324	-0.8367		-2.716	0.7333	-2.636	-1.476	0.1833	1.114	-1.206	-1.346	1.094	1.424	-0.8567	-1.236	1.004	0.9333	0.8633	1.534	1.174	0.7933	-2.356	-1.696	-1.786	0.9536	-0.5467		0.5833	0.2533	1.464			3.274
GENE156X	IMAGE:280758	|| Hs.159201 || || 9087 || TMSB4Y || Thymosin, beta 4, Y-linked || N50556::N50611 || || IMAGE:280758 || || 7889	0	0.7813	0.3613	-0.6187	-0.4487	-0.2187	-0.07868	-2.319	0.05132	0.2513		-0.7087	0.4813	0.4713	-0.4687	-0.6387	-0.05868	-0.3387	1.491	0.5613	0.3813	-1.469	-0.5387	-0.4987	-0.3887	0.00132	0.1013		-0.08868	-0.2287	1.451	1.961	-0.6587	1.371	0.05132
