# Supplementary material for: Disorders of sex development expose transcriptional autonomy of genetic sex and androgen-programmed hormonal sex in human blood leukocytes
Source: BMC Genomics. 2009 Jul 1;10:292. doi: 10.1186/1471-2164-10-292 (PMC2713997; doi:10.1186/1471-2164-10-292)
Supplement: Additional file 8 — Zip file containing atr file. Array tree file to visualize data for Figure 3 together with additional files 6, 7 and 9 in TreeView [54]. [file 1471-2164-10-292-S8.zip › sup8.atr]

NODE1X	ARRY2X	ARRY1X	0.81109619140625
NODE2X	ARRY16X	ARRY15X	0.68524169921875
NODE3X	ARRY19X	ARRY18X	0.65673828125
NODE4X	ARRY30X	ARRY9X	0.65618896484375
NODE5X	ARRY29X	NODE4X	0.65618896484375
NODE6X	NODE5X	ARRY8X	0.65618896484375
NODE7X	ARRY14X	NODE2X	0.65380859375
NODE8X	NODE1X	ARRY0X	0.64337158203125
NODE9X	ARRY7X	NODE6X	0.6337890625
NODE10X	ARRY6X	NODE9X	0.6114501953125
NODE11X	ARRY23X	NODE3X	0.57568359375
NODE12X	NODE8X	NODE11X	0.57318115234375
NODE13X	ARRY17X	NODE7X	0.56689453125
NODE14X	ARRY22X	NODE12X	0.55029296875
NODE15X	ARRY12X	ARRY11X	0.53448486328125
NODE16X	ARRY28X	NODE10X	0.52191162109375
NODE17X	ARRY27X	NODE16X	0.48712158203125
NODE18X	NODE15X	NODE17X	0.4520263671875
NODE19X	ARRY21X	ARRY20X	0.41143798828125
NODE20X	NODE13X	ARRY3X	0.38818359375
NODE21X	NODE14X	ARRY13X	0.3741455078125
NODE22X	ARRY31X	NODE18X	0.37030029296875
NODE23X	NODE19X	NODE21X	0.2755126953125
NODE24X	ARRY10X	NODE22X	0.26416015625
NODE25X	NODE24X	ARRY32X	0.26416015625
NODE26X	ARRY4X	NODE25X	0.2501220703125
NODE27X	NODE23X	ARRY24X	0.24749755859375
NODE28X	ARRY5X	NODE26X	0.20721435546875
NODE29X	ARRY25X	NODE27X	0.1602783203125
NODE30X	NODE28X	ARRY33X	0.156494140625
NODE31X	ARRY26X	NODE30X	0.1533203125
NODE32X	NODE29X	NODE20X	0.13055419921875
NODE33X	NODE31X	NODE32X	-0.90924072265625
