# Supplementary material for: Disorders of sex development expose transcriptional autonomy of genetic sex and androgen-programmed hormonal sex in human blood leukocytes
Source: BMC Genomics. 2009 Jul 1;10:292. doi: 10.1186/1471-2164-10-292 (PMC2713997; doi:10.1186/1471-2164-10-292)
Supplement: Additional file 9 — Zip file containing a gtr file. Gene tree file to visualize data for Figure 3 together with additional files 6, 7 and 8 in TreeView [54]. [file 1471-2164-10-292-S9.zip › sup9.gtr]

NODE1X	GENE152X	GENE151X	0.95184326171875
NODE2X	GENE153X	NODE1X	0.9510498046875
NODE3X	GENE150X	NODE2X	0.93121337890625
NODE4X	GENE155X	GENE154X	0.92950439453125
NODE5X	NODE3X	NODE4X	0.92950439453125
NODE6X	GENE1X	GENE0X	0.90869140625
NODE7X	GENE65X	GENE63X	0.90447998046875
NODE8X	GENE64X	NODE7X	0.90447998046875
NODE9X	GENE133X	GENE132X	0.9024658203125
NODE10X	GENE91X	GENE90X	0.8983154296875
NODE11X	GENE67X	GENE66X	0.8968505859375
NODE12X	GENE149X	NODE5X	0.8939208984375
NODE13X	GENE15X	GENE14X	0.89306640625
NODE14X	GENE94X	GENE93X	0.889404296875
NODE15X	GENE60X	GENE59X	0.88385009765625
NODE16X	GENE97X	GENE96X	0.873291015625
NODE17X	GENE101X	GENE100X	0.87298583984375
NODE18X	GENE85X	GENE84X	0.86993408203125
NODE19X	GENE83X	NODE18X	0.86993408203125
NODE20X	GENE87X	GENE86X	0.86553955078125
NODE21X	NODE19X	NODE20X	0.86553955078125
NODE22X	NODE8X	NODE11X	0.86334228515625
NODE23X	GENE68X	NODE22X	0.8631591796875
NODE24X	NODE23X	GENE69X	0.8631591796875
NODE25X	GENE62X	NODE24X	0.8631591796875
NODE26X	NODE9X	GENE134X	0.863037109375
NODE27X	NODE21X	GENE88X	0.86199951171875
NODE28X	NODE27X	GENE89X	0.86181640625
NODE29X	GENE102X	NODE17X	0.85784912109375
NODE30X	GENE40X	GENE39X	0.8555908203125
NODE31X	GENE121X	GENE120X	0.85302734375
NODE32X	NODE10X	GENE92X	0.852294921875
NODE33X	NODE16X	GENE98X	0.8497314453125
NODE34X	NODE32X	NODE14X	0.84912109375
NODE35X	NODE28X	NODE34X	0.84912109375
NODE36X	GENE95X	NODE35X	0.84912109375
NODE37X	NODE36X	GENE82X	0.84912109375
NODE38X	GENE109X	GENE108X	0.84661865234375
NODE39X	NODE25X	GENE71X	0.84490966796875
NODE40X	GENE61X	NODE39X	0.84490966796875
NODE41X	GENE125X	GENE124X	0.8389892578125
NODE42X	NODE15X	GENE58X	0.8375244140625
NODE43X	GENE105X	GENE104X	0.83685302734375
NODE44X	NODE40X	GENE70X	0.83551025390625
NODE45X	GENE114X	GENE113X	0.834228515625
NODE46X	GENE78X	GENE77X	0.833984375
NODE47X	GENE49X	GENE48X	0.82867431640625
NODE48X	GENE75X	GENE74X	0.82763671875
NODE49X	GENE57X	GENE56X	0.8271484375
NODE50X	NODE41X	NODE33X	0.82684326171875
NODE51X	GENE81X	NODE50X	0.82684326171875
NODE52X	NODE51X	GENE43X	0.82672119140625
NODE53X	GENE80X	NODE42X	0.82464599609375
NODE54X	GENE55X	NODE49X	0.82427978515625
NODE55X	GENE30X	GENE29X	0.82366943359375
NODE56X	GENE28X	NODE55X	0.82366943359375
NODE57X	NODE44X	GENE72X	0.82318115234375
NODE58X	NODE37X	GENE106X	0.81878662109375
NODE59X	GENE52X	GENE51X	0.81768798828125
NODE60X	NODE59X	GENE99X	0.81524658203125
NODE61X	GENE123X	GENE122X	0.81494140625
NODE62X	GENE13X	NODE13X	0.8148193359375
NODE63X	NODE47X	GENE50X	0.8135986328125
NODE64X	GENE107X	GENE103X	0.81304931640625
NODE65X	NODE58X	GENE36X	0.80963134765625
NODE66X	NODE53X	NODE64X	0.80780029296875
NODE67X	NODE65X	NODE66X	0.80780029296875
NODE68X	NODE48X	NODE67X	0.80780029296875
NODE69X	NODE68X	NODE38X	0.80780029296875
NODE70X	NODE57X	GENE73X	0.80657958984375
NODE71X	NODE52X	GENE127X	0.80487060546875
NODE72X	GENE79X	NODE71X	0.80487060546875
NODE73X	NODE69X	NODE46X	0.802001953125
NODE74X	NODE43X	NODE73X	0.802001953125
NODE75X	NODE30X	GENE41X	0.797119140625
NODE76X	NODE74X	NODE29X	0.793212890625
NODE77X	GENE76X	NODE76X	0.793212890625
NODE78X	NODE77X	NODE70X	0.793212890625
NODE79X	NODE78X	NODE54X	0.793212890625
NODE80X	NODE79X	NODE60X	0.793212890625
NODE81X	NODE80X	NODE72X	0.793212890625
NODE82X	GENE27X	GENE26X	0.79315185546875
NODE83X	NODE81X	GENE54X	0.7896728515625
NODE84X	GENE6X	GENE5X	0.786376953125
NODE85X	GENE142X	GENE141X	0.78594970703125
NODE86X	GENE119X	GENE118X	0.78411865234375
NODE87X	GENE53X	NODE83X	0.783203125
NODE88X	GENE4X	NODE84X	0.77215576171875
NODE89X	NODE26X	GENE135X	0.77099609375
NODE90X	GENE7X	NODE88X	0.7581787109375
NODE91X	GENE111X	GENE110X	0.7550048828125
NODE92X	NODE87X	NODE91X	0.7550048828125
NODE93X	NODE63X	GENE115X	0.7532958984375
NODE94X	GENE117X	NODE86X	0.75146484375
NODE95X	NODE92X	NODE93X	0.75146484375
NODE96X	GENE131X	NODE89X	0.74505615234375
NODE97X	GENE130X	GENE129X	0.74481201171875
NODE98X	NODE82X	NODE56X	0.74072265625
NODE99X	GENE46X	GENE44X	0.740234375
NODE100X	NODE96X	NODE97X	0.7398681640625
NODE101X	GENE9X	GENE8X	0.735595703125
NODE102X	GENE112X	NODE95X	0.73260498046875
NODE103X	GENE47X	NODE102X	0.7257080078125
NODE104X	GENE18X	GENE17X	0.72528076171875
NODE105X	NODE90X	NODE101X	0.723388671875
NODE106X	GENE42X	NODE94X	0.7227783203125
NODE107X	GENE116X	NODE106X	0.7227783203125
NODE108X	GENE38X	GENE37X	0.7109375
NODE109X	NODE108X	NODE103X	0.706787109375
NODE110X	GENE128X	NODE100X	0.70294189453125
NODE111X	GENE34X	GENE33X	0.70281982421875
NODE112X	NODE75X	NODE109X	0.6995849609375
NODE113X	NODE112X	NODE99X	0.69915771484375
NODE114X	GENE35X	NODE111X	0.697998046875
NODE115X	GENE32X	NODE114X	0.697998046875
NODE116X	GENE147X	GENE146X	0.69091796875
NODE117X	NODE61X	GENE126X	0.68603515625
NODE118X	NODE107X	NODE113X	0.6837158203125
NODE119X	GENE45X	NODE118X	0.67852783203125
NODE120X	NODE110X	NODE31X	0.67724609375
NODE121X	NODE117X	NODE120X	0.67724609375
NODE122X	NODE62X	GENE16X	0.67498779296875
NODE123X	NODE119X	NODE98X	0.6669921875
NODE124X	NODE123X	GENE136X	0.66656494140625
NODE125X	NODE124X	NODE115X	0.6566162109375
NODE126X	NODE105X	GENE10X	0.6549072265625
NODE127X	NODE45X	NODE125X	0.654541015625
NODE128X	NODE122X	NODE104X	0.64862060546875
NODE129X	GENE137X	GENE24X	0.6475830078125
NODE130X	NODE129X	NODE121X	0.6475830078125
NODE131X	NODE127X	NODE130X	0.6475830078125
NODE132X	NODE6X	GENE2X	0.645751953125
NODE133X	NODE126X	GENE11X	0.645263671875
NODE134X	GENE19X	NODE128X	0.63751220703125
NODE135X	NODE133X	GENE12X	0.63494873046875
NODE136X	NODE134X	NODE135X	0.63494873046875
NODE137X	GENE31X	NODE131X	0.62689208984375
NODE138X	NODE137X	GENE138X	0.6124267578125
NODE139X	NODE116X	GENE148X	0.60284423828125
NODE140X	NODE138X	GENE139X	0.59271240234375
NODE141X	NODE85X	GENE143X	0.5916748046875
NODE142X	NODE141X	NODE140X	0.5916748046875
NODE143X	GENE140X	NODE142X	0.58892822265625
NODE144X	NODE143X	GENE144X	0.5826416015625
NODE145X	NODE12X	GENE156X	0.5640869140625
NODE146X	NODE139X	GENE25X	0.547607421875
NODE147X	NODE146X	NODE144X	0.547607421875
NODE148X	NODE147X	GENE145X	0.54608154296875
NODE149X	NODE148X	GENE23X	0.54571533203125
NODE150X	GENE22X	NODE149X	0.4915771484375
NODE151X	GENE20X	NODE136X	0.47637939453125
NODE152X	GENE21X	NODE150X	0.4173583984375
NODE153X	GENE3X	NODE151X	0.35400390625
NODE154X	NODE132X	NODE153X	0.32745361328125
NODE155X	NODE152X	NODE145X	0.28411865234375
NODE156X	NODE154X	NODE155X	-0.7003173828125
